# Supplementary material for: Crystal structure of ethyl 2-cyano-3-[(1-eth­oxy­ethyl­idene)amino]-5-(3-meth­oxy­phen­yl)-7-methyl-5H-1,3-thia­zolo[3,2-a]pyrimidine-6-carboxyl­ate
Source: Acta Crystallogr E Crystallogr Commun. 2015 Mar 25;71(Pt 4):o256–7. doi: 10.1107/S2056989015005241 (PMC4438835; doi:10.1107/S2056989015005241)
Supplement: Supplementary file 1 [file e-71-0o256-sup1.cif]

##############################################################################
#                                                                            #
# This CIF contains the data in a paper accepted for publication in          #
# Acta Crystallographica Section E. It conforms to the requirements of       #
# Notes for Authors for Acta Crystallographica Section E, and has been       #
# peer reviewed under the auspices of the IUCr Commission on Journals.       #
#                                                                            #
# Full details of the Crystallographic Information File format               #
# are given in the paper "The Crystallographic Information File (CIF):       #
# a New Standard Archive File for Crystallography" by S. R. Hall, F. H.      #
# Allen and I. D. Brown [Acta Cryst. (1991), A47, 655-685].                  #
#                                                                            #
# The current version of the core CIF dictionary is obtainable from          #
# ftp://ftp.iucr.org/pub/cif_core.dic.                                       #
#                                                                            #
# Software is freely available for graphical display of the structure(s)     #
# in this CIF. For information consult the CIF software page                 #
# http://www.iucr.org/resources/cif/software.                                #
#                                                                            #
# This file may be used for bona fide research purposes within the           #
# scientific community so long as proper attribution is given to the journal # 
# article from which it was obtained.                                        #
#                                                                            #
##############################################################################
data_global
_audit_creation_method     'PLATON <TABLE ACC> option'
_journal_date_recd_electronic     2015-03-06
_journal_date_accepted     2015-03-14
_journal_name_full     'Acta Crystallographica, Section E'
_journal_year     2015
_journal_volume     71
_journal_issue      4
_journal_page_first     o256
_journal_page_last     o257
_journal_paper_category     HO
_journal_paper_doi     10.1107/S2056989015005241
_journal_coeditor_code     SU5092
_publ_contact_author_name
;
 'Noor Shahina Begum'
;
_publ_contact_author_address
;
 Department of Studies in Chemistry
 Central College Campus
 Bangalore University
 Bangalore 560 001
 India
;
_publ_contact_author_email     'noorsb@rediffmail.com'
_publ_contact_author_fax     '(91) 80 2296 1331'
_publ_contact_author_phone     '(91) 80 2296 1344'
_publ_section_title
;\
Crystal structure of ethyl
2-cyano-3-[(1-ethoxyethylidene)amino]-5-(3-methoxyphenyl)-7-methyl-5<i>H</i>-\
1,3-thiazolo[3,2-<i>a</i>]pyrimidine-6-carboxylate
;
loop_
    _publ_author_name
    _publ_author_address
    'Krishnamurthy, M. S.'
;
 Department of Studies in Chemistry,
 Central College Campus,
 Bangalore University,
 Bangalore 560 001,
 Karnataka
 India
;
    'Noor Shahina Begum'
;
 Department of Studies in Chemistry,
 Central College Campus,
 Bangalore University,
 Bangalore 560 001,
 Karnataka
 India
;
_publ_section_synopsis     .
data_I
_database_code_depnum_ccdc_archive 'CCDC 1054504'
_audit_creation_method     SHELXL-97
_chemical_name_systematic
;\
Ethyl
2-cyano-3-[(1-ethoxyethylidene)amino]-5-(3-methoxyphenyl)-7-methyl-\
5<i>H</i>-1,3-thiazolo[3,2-<i>a</i>]pyrimidine-6-carboxylate
;
_chemical_name_common     ?
_chemical_formula_moiety     'C22 H24 N4 O4 S'
_chemical_formula_sum     'C22 H24 N4 O4 S'
_chemical_formula_iupac     'C22 H24 N4 O4 S'
_chemical_formula_weight     440.51
_chemical_melting_point     ?
_symmetry_cell_setting     monoclinic
_symmetry_space_group_name_H-M     'C 2/c'
_symmetry_space_group_name_Hall     '-C 2yc'
loop_
    _symmetry_equiv_pos_as_xyz
    'x, y, z'
    '-x, y, -z+1/2'
    'x+1/2, y+1/2, z'
    '-x+1/2, y+1/2, -z+1/2'
    '-x, -y, -z'
    'x, -y, z-1/2'
    '-x+1/2, -y+1/2, -z'
    'x+1/2, -y+1/2, z-1/2'
_cell_length_a     14.371(3)
_cell_length_b     13.368(3)
_cell_length_c     22.771(6)
_cell_angle_alpha     90.000(5)
_cell_angle_beta     99.325(5)
_cell_angle_gamma     90.00(5)
_cell_volume     4316.9(16)
_cell_formula_units_Z     8
_cell_measurement_reflns_used     3793
_cell_measurement_theta_min     1.81
_cell_measurement_theta_max     25.00
_cell_measurement_temperature     100(2)
_exptl_crystal_description     'block'
_exptl_crystal_colour     'yellow'
_exptl_crystal_size_max     0.16
_exptl_crystal_size_mid     0.12
_exptl_crystal_size_min     0.10
_exptl_crystal_density_diffrn     1.356
_exptl_crystal_density_meas     ?
_exptl_crystal_density_method     'not measured'
_exptl_crystal_F_000     1856
_exptl_absorpt_coefficient_mu     0.187
_exptl_absorpt_correction_type     multi-scan
_exptl_absorpt_process_details
;
(SADABS; Bruker, 1998)
;
_exptl_absorpt_correction_T_min     0.9671
_exptl_absorpt_correction_T_max     0.9707
_exptl_special_details
;
;
_diffrn_ambient_temperature     100(2)
_diffrn_radiation_type     MoK\a
_diffrn_radiation_wavelength     0.71073
_diffrn_radiation_source     'fine-focus sealed tube'
_diffrn_radiation_monochromator     graphite
_diffrn_measurement_device_type     'Bruker SMART APEX CCD detector'
_diffrn_measurement_method     '\w scans'
_diffrn_detector_area_resol_mean     ?
_diffrn_reflns_number     11002
_diffrn_reflns_av_R_equivalents     0.0515
_diffrn_reflns_av_sigmaI/netI     0.0577
_diffrn_reflns_theta_min     1.81
_diffrn_reflns_theta_max     25.00
_diffrn_reflns_theta_full     25.00
_diffrn_measured_fraction_theta_max     0.998
_diffrn_measured_fraction_theta_full     0.998
_diffrn_reflns_limit_h_min     -17
_diffrn_reflns_limit_h_max     17
_diffrn_reflns_limit_k_min     -15
_diffrn_reflns_limit_k_max     15
_diffrn_reflns_limit_l_min     -27
_diffrn_reflns_limit_l_max     19
_diffrn_standards_number     ?
_diffrn_standards_interval_count     ?
_diffrn_standards_interval_time     ?
_diffrn_standards_decay_%     ?
_refine_special_details
;
Refinement of <i>F</i>^2^ against ALL reflections. The weighted <i>R</i>-factor
<i>wR</i> and goodness of fit <i>S</i> are based on <i>F</i>^2^, conventional
<i>R</i>-factors <i>R</i> are based on <i>F</i>, with <i>F</i> set to zero for
negative <i>F</i>^2^. The threshold expression of <i>F</i>^2^ >
2\s(<i>F</i>^2^) is used only for calculating <i>R</i>-factors(gt) <i>etc</i>.
and is not relevant to the choice of reflections for refinement.
<i>R</i>-factors based on <i>F</i>^2^ are statistically about twice as large
as those based on <i>F</i>, and <i>R</i>- factors based on ALL data will be
even larger.
;
_reflns_number_total     3793
_reflns_number_gt     2882
_reflns_threshold_expression     I>2\s(I)
_refine_ls_structure_factor_coef     Fsqd
_refine_ls_matrix_type     full
_refine_ls_R_factor_all     0.0689
_refine_ls_R_factor_gt     0.0502
_refine_ls_wR_factor_gt     0.1311
_refine_ls_wR_factor_ref     0.1487
_refine_ls_goodness_of_fit_ref     1.014
_refine_ls_restrained_S_all     1.014
_refine_ls_number_reflns     3793
_refine_ls_number_parameters     285
_refine_ls_number_restraints     0
_refine_ls_hydrogen_treatment     constr
_refine_ls_weighting_scheme     calc
_refine_ls_weighting_details
         'calc w=1/[\s^2^(Fo^2^)+(0.1696P)^2^+0.0000P] where P=(Fo^2^+2Fc^2^)/3'
_atom_sites_solution_hydrogens     geom
_atom_sites_solution_primary     direct
_atom_sites_solution_secondary     difmap
_refine_ls_shift/su_max     0.000
_refine_ls_shift/su_mean     0.000
_refine_diff_density_max     0.493
_refine_diff_density_min     -0.315
_refine_ls_extinction_method     none
_refine_ls_extinction_coef     ?
loop_
    _atom_type_symbol
    _atom_type_description
    _atom_type_scat_dispersion_real
    _atom_type_scat_dispersion_imag
    _atom_type_scat_source
    'C' 'C' 0.0033 0.0016
                         'International Tables Vol C Tables 4.2.6.8 and 6.1.1.4'
    'H' 'H' 0.0000 0.0000
                         'International Tables Vol C Tables 4.2.6.8 and 6.1.1.4'
    'N' 'N' 0.0061 0.0033
                         'International Tables Vol C Tables 4.2.6.8 and 6.1.1.4'
    'O' 'O' 0.0106 0.0060
                         'International Tables Vol C Tables 4.2.6.8 and 6.1.1.4'
    'S' 'S' 0.1246 0.1234
                         'International Tables Vol C Tables 4.2.6.8 and 6.1.1.4'
_computing_data_collection
;
SMART (Bruker, 1998)
;
_computing_cell_refinement
;
SAINT-Plus (Bruker, 1998)
;
_computing_data_reduction
;
SAINT-Plus (Bruker, 1998)
;
_computing_structure_solution
;
SHELXS97 (Sheldrick, 2008)
;
_computing_structure_refinement
;
SHELXL97 (Sheldrick, 2008)
;
_computing_molecular_graphics
;
ORTEP-3 for Windows (Farrugia, 2012) and CAMERON (Watkin <i>et al.</i>,
1996)
;
_computing_publication_material
;
WinGX (Farrugia, 2012)
;
loop_
    _atom_site_type_symbol
    _atom_site_label
    _atom_site_fract_x
    _atom_site_fract_y
    _atom_site_fract_z
    _atom_site_U_iso_or_equiv
    _atom_site_adp_type
    _atom_site_calc_flag
    _atom_site_refinement_flags
    _atom_site_occupancy
    _atom_site_symmetry_multiplicity
    _atom_site_disorder_assembly
    _atom_site_disorder_group
    S S1 0.13934(4) 0.70794(4) 0.20570(3) 0.0237(2) Uani d . 1 1 . .
    O O1 0.10595(11) 1.16153(12) 0.30234(7) 0.0258(4) Uani d . 1 1 . .
    O O2 0.12547(12) 1.21281(12) 0.21099(8) 0.0309(5) Uani d . 1 1 . .
    O O3 0.33654(13) 1.03011(15) 0.48409(8) 0.0406(5) Uani d . 1 1 . .
    O O4 0.11827(12) 0.80604(12) 0.46167(7) 0.0277(4) Uani d . 1 1 . .
    N N1 0.11799(13) 0.86522(14) 0.26730(8) 0.0204(5) Uani d . 1 1 . .
    N N2 0.13810(13) 0.89673(15) 0.16753(9) 0.0240(5) Uani d . 1 1 . .
    N N3 0.08826(13) 0.80714(14) 0.36078(9) 0.0219(5) Uani d . 1 1 . .
    N N4 0.12362(15) 0.52819(16) 0.33506(10) 0.0319(5) Uani d . 1 1 . .
    C C1 0.11149(19) 1.05852(19) 0.12197(11) 0.0336(7) Uani d . 1 1 . .
    H H1A 0.1037 1.1294 0.1311 0.050 Uiso calc R 1 1 . .
    H H1B 0.0551 1.0346 0.0957 0.050 Uiso calc R 1 1 . .
    H H1C 0.1667 1.0505 0.1021 0.050 Uiso calc R 1 1 . .
    C C2 0.12358(16) 0.69605(17) 0.28022(11) 0.0216(5) Uani d . 1 1 . .
    C C3 0.11295(15) 0.78635(17) 0.30573(10) 0.0200(5) Uani d . 1 1 . .
    C C4 0.0977(2) 1.2676(2) 0.38543(12) 0.0420(7) Uani d . 1 1 . .
    H H4A 0.0383 1.2355 0.3905 0.063 Uiso calc R 1 1 . .
    H H4B 0.0978 1.3371 0.3992 0.063 Uiso calc R 1 1 . .
    H H4C 0.1505 1.2315 0.4087 0.063 Uiso calc R 1 1 . .
    C C5 0.13384(16) 0.96962(16) 0.28873(10) 0.0197(5) Uani d . 1 1 . .
    H H5 0.0840 0.9878 0.3128 0.024 Uiso calc R 1 1 . .
    C C6 0.12340(16) 1.03689(17) 0.23357(10) 0.0211(5) Uani d . 1 1 . .
    C C7 0.12523(15) 0.99914(18) 0.17838(10) 0.0225(6) Uani d . 1 1 . .
    C C8 0.10788(18) 1.26578(17) 0.32076(11) 0.0275(6) Uani d . 1 1 . .
    H H8A 0.0555 1.3031 0.2968 0.033 Uiso calc R 1 1 . .
    H H8B 0.1682 1.2973 0.3151 0.033 Uiso calc R 1 1 . .
    C C9 0.13237(15) 0.83739(18) 0.21150(10) 0.0208(5) Uani d . 1 1 . .
    C C10 0.11810(16) 1.14516(19) 0.24543(11) 0.0245(6) Uani d . 1 1 . .
    C C11 0.23017(16) 0.97772(17) 0.32810(10) 0.0216(5) Uani d . 1 1 . .
    C C12 0.31098(16) 0.95397(16) 0.30541(11) 0.0238(6) Uani d . 1 1 . .
    H H12 0.3070 0.9350 0.2649 0.029 Uiso calc R 1 1 . .
    C C13 0.39864(18) 0.95799(18) 0.34235(12) 0.0299(6) Uani d . 1 1 . .
    H H13 0.4543 0.9425 0.3267 0.036 Uiso calc R 1 1 . .
    C C14 0.40474(18) 0.98420(19) 0.40119(12) 0.0329(7) Uani d . 1 1 . .
    H H14 0.4644 0.9862 0.4262 0.039 Uiso calc R 1 1 . .
    C C15 0.32356(19) 1.00781(19) 0.42400(11) 0.0301(6) Uani d . 1 1 . .
    C C16 0.23615(17) 1.00501(18) 0.38753(10) 0.0256(6) Uani d . 1 1 . .
    H H16 0.1807 1.0217 0.4031 0.031 Uiso calc R 1 1 . .
    C C17 0.2546(2) 1.0463(2) 0.51025(12) 0.0491(8) Uani d . 1 1 . .
    H H17A 0.2234 1.1080 0.4943 0.074 Uiso calc R 1 1 . .
    H H17B 0.2726 1.0524 0.5535 0.074 Uiso calc R 1 1 . .
    H H17C 0.2114 0.9897 0.5011 0.074 Uiso calc R 1 1 . .
    C C18 0.12295(16) 0.60302(18) 0.31003(11) 0.0227(6) Uani d . 1 1 . .
    C C19 0.14560(17) 0.79047(17) 0.40873(11) 0.0239(6) Uani d . 1 1 . .
    C C20 0.24524(17) 0.7560(2) 0.41573(11) 0.0318(6) Uani d . 1 1 . .
    H H20A 0.2485 0.6850 0.4267 0.048 Uiso calc R 1 1 . .
    H H20B 0.2838 0.7951 0.4470 0.048 Uiso calc R 1 1 . .
    H H20C 0.2690 0.7651 0.3781 0.048 Uiso calc R 1 1 . .
    C C21 0.01889(18) 0.8272(2) 0.46214(12) 0.0316(6) Uani d . 1 1 . .
    H H21A -0.0065 0.8681 0.4270 0.038 Uiso calc R 1 1 . .
    H H21B 0.0122 0.8659 0.4983 0.038 Uiso calc R 1 1 . .
    C C22 -0.0361(2) 0.7323(2) 0.46124(13) 0.0427(7) Uani d . 1 1 . .
    H H22A -0.0306 0.6946 0.4250 0.064 Uiso calc R 1 1 . .
    H H22B -0.1025 0.7479 0.4619 0.064 Uiso calc R 1 1 . .
    H H22C -0.0112 0.6920 0.4962 0.064 Uiso calc R 1 1 . .
loop_
    _atom_site_aniso_label
    _atom_site_aniso_U_11
    _atom_site_aniso_U_22
    _atom_site_aniso_U_33
    _atom_site_aniso_U_12
    _atom_site_aniso_U_13
    _atom_site_aniso_U_23
    S1 0.0270(4) 0.0215(3) 0.0222(4) -0.0008(2) 0.0033(3) -0.0006(2)
    O1 0.0300(10) 0.0192(9) 0.0288(10) 0.0005(7) 0.0063(8) -0.0008(7)
    O2 0.0403(11) 0.0223(10) 0.0297(11) 0.0001(8) 0.0042(8) 0.0083(8)
    O3 0.0430(12) 0.0532(13) 0.0230(11) -0.0142(10) -0.0023(9) -0.0023(9)
    O4 0.0325(10) 0.0313(10) 0.0188(10) 0.0022(8) 0.0031(8) 0.0003(7)
    N1 0.0228(11) 0.0190(10) 0.0192(11) -0.0003(8) 0.0026(8) 0.0009(8)
    N2 0.0269(11) 0.0222(11) 0.0228(12) -0.0013(9) 0.0038(9) -0.0004(9)
    N3 0.0249(11) 0.0218(11) 0.0195(11) 0.0000(8) 0.0049(9) 0.0013(8)
    N4 0.0347(13) 0.0252(12) 0.0358(14) -0.0007(10) 0.0057(10) 0.0041(10)
    C1 0.0477(17) 0.0295(15) 0.0225(14) -0.0074(13) 0.0017(12) 0.0030(11)
    C2 0.0189(12) 0.0208(13) 0.0247(14) -0.0007(10) 0.0024(10) 0.0008(10)
    C3 0.0145(12) 0.0232(13) 0.0213(13) -0.0011(10) 0.0006(10) 0.0044(10)
    C4 0.061(2) 0.0289(15) 0.0363(18) -0.0040(14) 0.0081(15) -0.0063(13)
    C5 0.0239(13) 0.0141(12) 0.0215(13) 0.0001(9) 0.0048(10) -0.0019(9)
    C6 0.0206(13) 0.0182(12) 0.0240(14) -0.0013(9) 0.0020(10) 0.0040(10)
    C7 0.0181(12) 0.0257(13) 0.0234(14) -0.0003(10) 0.0019(10) 0.0021(10)
    C8 0.0292(14) 0.0169(12) 0.0362(16) 0.0005(11) 0.0042(12) -0.0046(11)
    C9 0.0168(12) 0.0265(13) 0.0181(13) -0.0013(10) 0.0003(10) -0.0015(10)
    C10 0.0169(12) 0.0290(14) 0.0270(14) 0.0028(10) 0.0017(10) 0.0032(11)
    C11 0.0263(13) 0.0146(12) 0.0235(14) -0.0010(10) 0.0029(10) 0.0034(10)
    C12 0.0269(14) 0.0185(12) 0.0252(14) 0.0000(10) 0.0020(11) -0.0014(10)
    C13 0.0239(14) 0.0252(14) 0.0398(17) 0.0018(11) 0.0028(12) -0.0015(11)
    C14 0.0306(15) 0.0237(14) 0.0401(18) -0.0022(11) -0.0070(13) 0.0011(12)
    C15 0.0365(16) 0.0254(14) 0.0262(15) -0.0052(12) -0.0017(12) -0.0003(11)
    C16 0.0268(14) 0.0257(14) 0.0235(14) -0.0032(11) 0.0015(11) 0.0014(11)
    C17 0.057(2) 0.065(2) 0.0247(16) -0.0221(17) 0.0049(14) -0.0069(14)
    C18 0.0241(13) 0.0210(13) 0.0231(14) -0.0013(10) 0.0041(11) -0.0016(11)
    C19 0.0281(13) 0.0211(13) 0.0220(14) -0.0015(10) 0.0026(11) 0.0019(10)
    C20 0.0316(15) 0.0353(15) 0.0269(15) 0.0035(12) -0.0005(12) 0.0032(12)
    C21 0.0371(16) 0.0339(15) 0.0251(15) 0.0042(12) 0.0094(12) -0.0019(11)
    C22 0.0474(18) 0.0475(18) 0.0355(17) -0.0082(15) 0.0139(14) -0.0015(14)
_geom_special_details
;
All s.u.'s (except the s.u. in the dihedral angle between two l.s. planes) are
estimated using the full covariance matrix. The cell s.u.'s are taken into
account individually in the estimation of s.u.'s in distances, angles and
torsion angles; correlations between s.u.'s in cell parameters are only used
when they are defined by crystal symmetry. An approximate (isotropic)
treatment of cell s.u.'s is used for estimating s.u.'s involving l.s. planes.
;
loop_
    _geom_bond_atom_site_label_1
    _geom_bond_atom_site_label_2
    _geom_bond_site_symmetry_2
    _geom_bond_distance
    _geom_bond_publ_flag
    S1 C9 . 1.740(2) ?
    S1 C2 . 1.755(3) ?
    O1 C10 . 1.353(3) ?
    O1 C8 . 1.454(3) ?
    O2 C10 . 1.213(3) ?
    O3 C15 . 1.383(3) ?
    O3 C17 . 1.419(3) ?
    O4 C19 . 1.343(3) ?
    O4 C21 . 1.458(3) ?
    N1 C9 . 1.371(3) ?
    N1 C3 . 1.380(3) ?
    N1 C5 . 1.484(3) ?
    N2 C9 . 1.291(3) ?
    N2 C7 . 1.409(3) ?
    N3 C19 . 1.277(3) ?
    N3 C3 . 1.385(3) ?
    N4 C18 . 1.151(3) ?
    C1 C7 . 1.496(3) ?
    C1 H1A . 0.9800 ?
    C1 H1B . 0.9800 ?
    C1 H1C . 0.9800 ?
    C2 C3 . 1.359(3) ?
    C2 C18 . 1.418(3) ?
    C4 C8 . 1.503(4) ?
    C4 H4A . 0.9800 ?
    C4 H4B . 0.9800 ?
    C4 H4C . 0.9800 ?
    C5 C11 . 1.526(3) ?
    C5 C6 . 1.532(3) ?
    C5 H5 . 1.0000 ?
    C6 C7 . 1.359(3) ?
    C6 C10 . 1.476(3) ?
    C8 H8A . 0.9900 ?
    C8 H8B . 0.9900 ?
    C11 C12 . 1.382(3) ?
    C11 C16 . 1.391(3) ?
    C12 C13 . 1.398(3) ?
    C12 H12 . 0.9500 ?
    C13 C14 . 1.374(4) ?
    C13 H13 . 0.9500 ?
    C14 C15 . 1.388(4) ?
    C14 H14 . 0.9500 ?
    C15 C16 . 1.390(3) ?
    C16 H16 . 0.9500 ?
    C17 H17A . 0.9800 ?
    C17 H17B . 0.9800 ?
    C17 H17C . 0.9800 ?
    C19 C20 . 1.488(3) ?
    C20 H20A . 0.9800 ?
    C20 H20B . 0.9800 ?
    C20 H20C . 0.9800 ?
    C21 C22 . 1.492(4) ?
    C21 H21A . 0.9900 ?
    C21 H21B . 0.9900 ?
    C22 H22A . 0.9800 ?
    C22 H22B . 0.9800 ?
    C22 H22C . 0.9800 ?
loop_
    _geom_angle_atom_site_label_1
    _geom_angle_atom_site_label_2
    _geom_angle_atom_site_label_3
    _geom_angle_site_symmetry_1
    _geom_angle_site_symmetry_3
    _geom_angle
    _geom_angle_publ_flag
    C9 S1 C2 . . 89.92(11) ?
    C10 O1 C8 . . 115.58(18) ?
    C15 O3 C17 . . 117.4(2) ?
    C19 O4 C21 . . 117.78(18) ?
    C9 N1 C3 . . 114.3(2) ?
    C9 N1 C5 . . 121.45(19) ?
    C3 N1 C5 . . 122.10(19) ?
    C9 N2 C7 . . 115.8(2) ?
    C19 N3 C3 . . 121.0(2) ?
    C7 C1 H1A . . 109.5 ?
    C7 C1 H1B . . 109.5 ?
    H1A C1 H1B . . 109.5 ?
    C7 C1 H1C . . 109.5 ?
    H1A C1 H1C . . 109.5 ?
    H1B C1 H1C . . 109.5 ?
    C3 C2 C18 . . 124.4(2) ?
    C3 C2 S1 . . 111.95(18) ?
    C18 C2 S1 . . 123.66(18) ?
    C2 C3 N1 . . 112.8(2) ?
    C2 C3 N3 . . 128.9(2) ?
    N1 C3 N3 . . 117.9(2) ?
    C8 C4 H4A . . 109.5 ?
    C8 C4 H4B . . 109.5 ?
    H4A C4 H4B . . 109.5 ?
    C8 C4 H4C . . 109.5 ?
    H4A C4 H4C . . 109.5 ?
    H4B C4 H4C . . 109.5 ?
    N1 C5 C11 . . 109.64(18) ?
    N1 C5 C6 . . 107.05(18) ?
    C11 C5 C6 . . 113.51(19) ?
    N1 C5 H5 . . 108.8 ?
    C11 C5 H5 . . 108.8 ?
    C6 C5 H5 . . 108.8 ?
    C7 C6 C10 . . 122.9(2) ?
    C7 C6 C5 . . 121.8(2) ?
    C10 C6 C5 . . 115.2(2) ?
    C6 C7 N2 . . 123.1(2) ?
    C6 C7 C1 . . 125.3(2) ?
    N2 C7 C1 . . 111.6(2) ?
    O1 C8 C4 . . 107.32(19) ?
    O1 C8 H8A . . 110.2 ?
    C4 C8 H8A . . 110.3 ?
    O1 C8 H8B . . 110.3 ?
    C4 C8 H8B . . 110.2 ?
    H8A C8 H8B . . 108.5 ?
    N2 C9 N1 . . 126.2(2) ?
    N2 C9 S1 . . 122.74(18) ?
    N1 C9 S1 . . 111.07(17) ?
    O2 C10 O1 . . 122.5(2) ?
    O2 C10 C6 . . 126.9(2) ?
    O1 C10 C6 . . 110.6(2) ?
    C12 C11 C16 . . 120.0(2) ?
    C12 C11 C5 . . 120.1(2) ?
    C16 C11 C5 . . 119.8(2) ?
    C11 C12 C13 . . 119.7(2) ?
    C11 C12 H12 . . 120.1 ?
    C13 C12 H12 . . 120.1 ?
    C14 C13 C12 . . 120.4(2) ?
    C14 C13 H13 . . 119.8 ?
    C12 C13 H13 . . 119.8 ?
    C13 C14 C15 . . 119.9(2) ?
    C13 C14 H14 . . 120.1 ?
    C15 C14 H14 . . 120.1 ?
    O3 C15 C14 . . 115.6(2) ?
    O3 C15 C16 . . 124.1(2) ?
    C14 C15 C16 . . 120.2(2) ?
    C15 C16 C11 . . 119.7(2) ?
    C15 C16 H16 . . 120.1 ?
    C11 C16 H16 . . 120.1 ?
    O3 C17 H17A . . 109.5 ?
    O3 C17 H17B . . 109.5 ?
    H17A C17 H17B . . 109.5 ?
    O3 C17 H17C . . 109.5 ?
    H17A C17 H17C . . 109.5 ?
    H17B C17 H17C . . 109.5 ?
    N4 C18 C2 . . 178.8(3) ?
    N3 C19 O4 . . 119.9(2) ?
    N3 C19 C20 . . 128.5(2) ?
    O4 C19 C20 . . 111.6(2) ?
    C19 C20 H20A . . 109.5 ?
    C19 C20 H20B . . 109.5 ?
    H20A C20 H20B . . 109.5 ?
    C19 C20 H20C . . 109.5 ?
    H20A C20 H20C . . 109.5 ?
    H20B C20 H20C . . 109.5 ?
    O4 C21 C22 . . 110.6(2) ?
    O4 C21 H21A . . 109.5 ?
    C22 C21 H21A . . 109.5 ?
    O4 C21 H21B . . 109.5 ?
    C22 C21 H21B . . 109.5 ?
    H21A C21 H21B . . 108.1 ?
    C21 C22 H22A . . 109.5 ?
    C21 C22 H22B . . 109.5 ?
    H22A C22 H22B . . 109.5 ?
    C21 C22 H22C . . 109.5 ?
    H22A C22 H22C . . 109.5 ?
    H22B C22 H22C . . 109.5 ?
loop_
    _geom_torsion_atom_site_label_1
    _geom_torsion_atom_site_label_2
    _geom_torsion_atom_site_label_3
    _geom_torsion_atom_site_label_4
    _geom_torsion_site_symmetry_1
    _geom_torsion_site_symmetry_2
    _geom_torsion_site_symmetry_3
    _geom_torsion_site_symmetry_4
    _geom_torsion
    _geom_torsion_publ_flag
    C9 S1 C2 C3 . . . . 0.67(18) ?
    C9 S1 C2 C18 . . . . -178.8(2) ?
    C18 C2 C3 N1 . . . . 178.9(2) ?
    S1 C2 C3 N1 . . . . -0.6(3) ?
    C18 C2 C3 N3 . . . . -8.9(4) ?
    S1 C2 C3 N3 . . . . 171.65(19) ?
    C9 N1 C3 C2 . . . . 0.1(3) ?
    C5 N1 C3 C2 . . . . -163.4(2) ?
    C9 N1 C3 N3 . . . . -173.04(18) ?
    C5 N1 C3 N3 . . . . 23.4(3) ?
    C19 N3 C3 C2 . . . . 71.3(3) ?
    C19 N3 C3 N1 . . . . -116.8(2) ?
    C9 N1 C5 C11 . . . . -99.3(2) ?
    C3 N1 C5 C11 . . . . 63.1(3) ?
    C9 N1 C5 C6 . . . . 24.2(3) ?
    C3 N1 C5 C6 . . . . -173.38(19) ?
    N1 C5 C6 C7 . . . . -15.6(3) ?
    C11 C5 C6 C7 . . . . 105.5(2) ?
    N1 C5 C6 C10 . . . . 168.50(18) ?
    C11 C5 C6 C10 . . . . -70.4(3) ?
    C10 C6 C7 N2 . . . . 174.6(2) ?
    C5 C6 C7 N2 . . . . -1.0(3) ?
    C10 C6 C7 C1 . . . . -7.2(4) ?
    C5 C6 C7 C1 . . . . 177.2(2) ?
    C9 N2 C7 C6 . . . . 11.2(3) ?
    C9 N2 C7 C1 . . . . -167.2(2) ?
    C10 O1 C8 C4 . . . . -177.4(2) ?
    C7 N2 C9 N1 . . . . -2.1(3) ?
    C7 N2 C9 S1 . . . . 176.16(16) ?
    C3 N1 C9 N2 . . . . 178.8(2) ?
    C5 N1 C9 N2 . . . . -17.5(3) ?
    C3 N1 C9 S1 . . . . 0.4(2) ?
    C5 N1 C9 S1 . . . . 164.04(16) ?
    C2 S1 C9 N2 . . . . -179.1(2) ?
    C2 S1 C9 N1 . . . . -0.59(17) ?
    C8 O1 C10 O2 . . . . -3.5(3) ?
    C8 O1 C10 C6 . . . . 174.89(19) ?
    C7 C6 C10 O2 . . . . -9.0(4) ?
    C5 C6 C10 O2 . . . . 166.8(2) ?
    C7 C6 C10 O1 . . . . 172.7(2) ?
    C5 C6 C10 O1 . . . . -11.5(3) ?
    N1 C5 C11 C12 . . . . 59.5(3) ?
    C6 C5 C11 C12 . . . . -60.2(3) ?
    N1 C5 C11 C16 . . . . -117.8(2) ?
    C6 C5 C11 C16 . . . . 122.5(2) ?
    C16 C11 C12 C13 . . . . -0.3(3) ?
    C5 C11 C12 C13 . . . . -177.6(2) ?
    C11 C12 C13 C14 . . . . 0.8(4) ?
    C12 C13 C14 C15 . . . . -0.6(4) ?
    C17 O3 C15 C14 . . . . -174.8(2) ?
    C17 O3 C15 C16 . . . . 3.1(4) ?
    C13 C14 C15 O3 . . . . 178.0(2) ?
    C13 C14 C15 C16 . . . . 0.0(4) ?
    O3 C15 C16 C11 . . . . -177.3(2) ?
    C14 C15 C16 C11 . . . . 0.5(4) ?
    C12 C11 C16 C15 . . . . -0.3(3) ?
    C5 C11 C16 C15 . . . . 177.0(2) ?
    C3 C2 C18 N4 . . . . -50(14) ?
    S1 C2 C18 N4 . . . . 130(13) ?
    C3 N3 C19 O4 . . . . -176.35(19) ?
    C3 N3 C19 C20 . . . . 5.0(4) ?
    C21 O4 C19 N3 . . . . 9.1(3) ?
    C21 O4 C19 C20 . . . . -172.0(2) ?
    C19 O4 C21 C22 . . . . 84.7(3) ?
loop_
    _geom_hbond_atom_site_label_D
    _geom_hbond_atom_site_label_H
    _geom_hbond_atom_site_label_A
    _geom_hbond_site_symmetry_A
    _geom_hbond_distance_DH
    _geom_hbond_distance_HA
    _geom_hbond_distance_DA
    _geom_hbond_angle_DHA
    C13 H13 N4 3_555 0.95 2.668 3.396(4) 134
    C21 H21A N2 2_555 0.99 2.652 3.538(2) 149
    C20 H20B O4 7_566 0.98 2.680 3.249(5) 117
