# Supplementary material for: Crystal structure of ethyl 2-cyano-3-[(1-eth­oxy­ethyl­idene)amino]-5-(3-meth­oxy­phen­yl)-7-methyl-5H-1,3-thia­zolo[3,2-a]pyrimidine-6-carboxyl­ate
Source: Acta Crystallogr E Crystallogr Commun. 2015 Mar 25;71(Pt 4):o256–7. doi: 10.1107/S2056989015005241 (PMC4438835; doi:10.1107/S2056989015005241)
Supplement: Supplementary file 2 [file e-71-0o256-Isup2.hkl]

#
# h,k,l, Fc-squared, Fo-squared, sigma(Fo-squared) and status flag
#
data_I
_shelx_title ' new in C 2/c'
_shelx_refln_list_code          4
_shelx_F_calc_maximum      658.64
_exptl_crystal_F_000      1856.00
_reflns_d_resolution_high  0.8409
 
loop_
 _symmetry_equiv_pos_as_xyz
 'x, y, z'
 '-x, y, -z+1/2'
 'x+1/2, y+1/2, z'
 '-x+1/2, y+1/2, -z+1/2'
 '-x, -y, -z'
 'x, -y, z-1/2'
 '-x+1/2, -y+1/2, -z'
 'x+1/2, -y+1/2, z-1/2'
 
_cell_length_a    14.3712
_cell_length_b    13.3681
_cell_length_c    22.7713
_cell_angle_alpha  90.000
_cell_angle_beta   99.325
_cell_angle_gamma  90.000
 
_shelx_F_squared_multiplier     1.000
 
loop_
 _refln_index_h
 _refln_index_k
 _refln_index_l
 _refln_F_squared_calc
 _refln_F_squared_meas
 _refln_F_squared_sigma
 _refln_observed_status
   2   0   0     9639.13     9658.40    260.68 o
   4   0   0   433801.91   448559.28  13029.95 o
   6   0   0     6903.80     7257.01    265.93 o
   8   0   0   141812.45   160209.92   4717.85 o
  10   0   0       56.79      115.50     43.55 o
  12   0   0    11531.51    11897.66    462.11 o
  14   0   0     1559.69     1440.15    145.16 o
  16   0   0     3465.37     3137.03    218.01 o
   1   1   0     7837.86     6823.45   1068.86 o
   3   1   0      249.89      256.31     20.42 o
   5   1   0    11357.12    12210.56    285.18 o
   7   1   0     1833.50     2039.97     79.65 o
   9   1   0    11020.42    11579.02    298.13 o
  11   1   0     5628.65     5661.66    183.92 o
  13   1   0       24.50       17.10     28.77 o
  15   1   0      302.62      321.57     58.58 o
   0   2   0     2910.31     2568.64    133.61 o
   2   2   0    41831.99    44713.44   1065.21 o
   4   2   0    13244.09    12695.52    259.35 o
   6   2   0      360.66      337.71     33.47 o
   8   2   0     7449.94     6919.59    194.01 o
  10   2   0      107.09       41.58     25.08 o
  12   2   0     1396.64     1325.89    132.95 o
  14   2   0      444.10      507.08     67.21 o
  16   2   0       36.14        0.00     40.84 o
   1   3   0    45420.84    48032.32   1102.81 o
   3   3   0     8472.10     8851.30    236.68 o
   5   3   0    10111.66    10475.10    257.06 o
   7   3   0      436.84      474.27     45.66 o
   9   3   0     1203.42     1102.23     86.02 o
  11   3   0     7569.67     8244.09    249.87 o
  13   3   0     1783.47     1939.34    119.48 o
  15   3   0      954.98      991.63     99.48 o
   0   4   0   163783.09   174423.09   6919.78 o
   2   4   0    13638.30    15532.17    473.61 o
   4   4   0     3621.71     3739.57    151.67 o
   6   4   0     1163.88     1287.12     74.18 o
   8   4   0     2110.17     2346.13    113.83 o
  10   4   0     1201.66      905.17     85.10 o
  12   4   0      135.92       92.87     39.25 o
  14   4   0      225.05      181.36     64.57 o
  16   4   0        0.24       49.40     54.36 o
   1   5   0      129.23      135.70     21.65 o
   3   5   0     1011.75      904.37     91.88 o
   5   5   0     1398.94     1579.64    104.46 o
   7   5   0     1710.66     1575.68    137.09 o
   9   5   0     4287.98     4610.60    183.65 o
  11   5   0        3.46        9.30     30.04 o
  13   5   0      146.80      179.38     51.12 o
  15   5   0       89.90       59.75     53.97 o
   2   6   0        0.04        0.00     15.06 o
   4   6   0     5530.50     6440.62    198.62 o
   6   6   0        0.29        0.00     16.34 o
   8   6   0     2038.84     2076.27    104.41 o
  10   6   0      398.50      497.73     65.88 o
  12   6   0      112.51       65.17     39.14 o
  14   6   0        0.10        0.00     38.66 o
   1   7   0     4669.89     5593.55    252.19 o
   3   7   0     1325.88     1438.77     88.47 o
   5   7   0       68.82       57.67     20.99 o
   7   7   0     1130.35     1046.90     78.11 o
   9   7   0     1734.82     1660.49    106.94 o
  11   7   0     3527.66     3697.75    173.06 o
  13   7   0       75.86       61.17     44.21 o
  15   7   0      489.47      355.71    102.01 o
   0   8   0      515.08      325.88     66.12 o
   2   8   0      782.05      980.70    217.06 o
   4   8   0     2849.82     2723.05    114.31 o
   6   8   0      672.54      572.33     59.20 o
   8   8   0       28.08       45.01     29.53 o
  10   8   0       67.11      102.18     44.94 o
  12   8   0      114.04      105.33     43.99 o
  14   8   0      444.80      466.70     78.41 o
   1   9   0     4052.10     3919.22    145.47 o
   3   9   0       13.43        0.00     18.61 o
   5   9   0     2087.22     2085.13    131.63 o
   7   9   0     1066.18     1167.28     88.87 o
   9   9   0      152.29      140.82     41.47 o
  11   9   0        1.29        3.89     34.22 o
  13   9   0      131.17       66.03     47.85 o
   0  10   0     3435.09     3500.88    239.63 o
   2  10   0       94.42      141.28     67.94 o
   4  10   0     4910.87     5115.73    330.60 o
   6  10   0     1316.30     1416.63    165.27 o
   8  10   0     1531.80     1321.63    102.68 o
  10  10   0     1896.00     2100.85    162.26 o
  12  10   0      281.56      273.72     76.65 o
   1  11   0      530.62      561.03     54.56 o
   3  11   0       21.18       14.14     28.24 o
   5  11   0      199.99      222.70     54.62 o
   7  11   0      520.02      515.40    100.55 o
   9  11   0        0.63        0.00     38.33 o
  11  11   0      128.81      156.87     64.20 o
   0  12   0     7317.82     7003.41    296.70 o
   2  12   0      119.87      135.70     34.57 o
   4  12   0     9434.15    10230.70    399.18 o
   6  12   0      803.49      856.07    106.56 o
   8  12   0     1738.60     1730.91    151.96 o
  10  12   0      146.73      122.17     61.41 o
   1  13   0        8.68       30.42     27.96 o
   3  13   0      588.19      663.02    136.34 o
   5  13   0        4.62        0.00     43.78 o
   7  13   0      173.51      239.85     66.58 o
   9  13   0      161.71      287.62     73.52 o
   0  14   0      152.84      249.01     63.77 o
   2  14   0       10.68        0.00     28.10 o
   4  14   0      966.25      901.51    165.53 o
   6  14   0       96.09       66.02     46.56 o
   1  15   0      124.74       74.22     41.14 o
   3  15   0       55.07       60.39     40.50 o
   5  15   0      594.01      576.38    135.89 o
 -15   1   1     1440.73     1546.15    127.95 o
 -13   1   1     1237.70     1320.01     93.64 o
 -11   1   1     4596.85     4483.03    163.39 o
  -9   1   1        7.30       77.75     26.42 o
  -7   1   1     3271.92     3137.39    104.17 o
  -5   1   1      713.61      610.34     24.74 o
  -3   1   1    13622.20    13482.84    268.06 o
  -1   1   1    28508.35    25661.12   3632.11 o
   1   1   1     1263.86     1152.50     42.52 o
   3   1   1    11086.66    11939.17    267.51 o
   5   1   1      293.28      376.07     31.63 o
   7   1   1    29819.21    31685.85    699.78 o
   9   1   1      198.03      192.95     34.16 o
  11   1   1     9027.71     9811.60    275.79 o
  13   1   1      186.34      155.60     41.34 o
  15   1   1     2826.44     3302.12    151.43 o
 -16   2   1      115.84      105.02     44.99 o
 -14   2   1      227.22      142.11     43.35 o
 -12   2   1     1096.38     1200.80    108.86 o
 -10   2   1      232.41      221.92     45.15 o
  -8   2   1      876.81      705.31     53.10 o
  -6   2   1       16.00       13.19     12.04 o
  -4   2   1     7808.06     7993.99    171.37 o
  -2   2   1     5276.56     1281.57   2029.71 o
   0   2   1        2.02        0.00      4.45 o
   2   2   1     8799.15     8213.14    214.90 o
   4   2   1     1727.23     1300.23     53.26 o
   6   2   1       65.75       36.42     15.29 o
   8   2   1     3626.34     3840.12    128.13 o
  10   2   1       49.18       44.24     24.05 o
  12   2   1      365.59      334.23     50.74 o
  14   2   1       66.18       83.05     38.55 o
  16   2   1      159.65      170.83     53.18 o
 -15   3   1        3.82        4.03     37.69 o
 -13   3   1       47.56       97.00     37.81 o
 -11   3   1     1023.86     1120.92     83.99 o
  -9   3   1      140.23      128.85     29.49 o
  -7   3   1      406.36      394.84     41.00 o
  -5   3   1       52.70       32.82     12.92 o
  -3   3   1    21255.28    20599.48   1207.43 o
  -1   3   1     6792.19     6550.97    150.61 o
   1   3   1      379.00      394.67     33.04 o
   3   3   1    12118.14    12762.13    328.82 o
   5   3   1      230.18      233.06     38.27 o
   7   3   1       35.19        0.00     19.18 o
   9   3   1     1130.60     1152.84     77.30 o
  11   3   1     2013.06     2026.64    111.64 o
  13   3   1       24.73        5.06     31.00 o
  15   3   1        3.18       43.56     44.58 o
 -16   4   1      134.27       82.35     57.32 o
 -14   4   1      690.50      529.34     82.12 o
 -12   4   1     1216.78     1126.91     90.91 o
 -10   4   1     4540.11     4682.06    165.08 o
  -8   4   1      792.28      510.09     50.24 o
  -6   4   1     8744.86     8924.84    223.33 o
  -4   4   1    10426.12    10847.28    293.46 o
  -2   4   1    33003.84    36695.38    885.57 o
   0   4   1     6606.35     7258.83    191.48 o
   2   4   1     5675.85     5811.43    201.22 o
   4   4   1      940.48     1126.15     56.28 o
   6   4   1      150.54      158.86     31.59 o
   8   4   1      644.11      604.14     76.83 o
  10   4   1       57.68       60.71     31.16 o
  12   4   1       34.87       41.67     37.47 o
  14   4   1      381.66      344.84     70.68 o
  16   4   1      336.44      449.06     84.79 o
 -15   5   1      102.49       80.23     52.09 o
 -13   5   1      144.09      121.08     49.69 o
 -11   5   1      300.78      273.55     52.87 o
  -9   5   1      584.08      727.80     74.44 o
  -7   5   1     1852.34     2251.92     82.47 o
  -5   5   1       19.86       13.73     14.63 o
  -3   5   1     1020.44     1025.35     63.41 o
  -1   5   1     2790.23     2875.45     97.76 o
   1   5   1     3759.41     4309.19    132.11 o
   3   5   1      201.17      223.49     28.01 o
   5   5   1     1123.47     1228.89     75.01 o
   7   5   1     3847.42     3717.78    279.66 o
   9   5   1       16.40        3.96     27.09 o
  11   5   1     1309.59     1214.83    104.40 o
  13   5   1     1117.95     1035.50    108.55 o
  15   5   1       46.81       31.56     51.32 o
 -14   6   1     1544.20     1491.54    174.98 o
 -12   6   1     1132.88     1122.42    106.53 o
 -10   6   1     9142.82    10841.95    499.49 o
  -8   6   1     2162.25     2428.22    152.08 o
  -6   6   1    16250.74    16261.08    440.95 o
  -4   6   1     4948.69     4549.97    182.93 o
  -2   6   1    21445.97    23032.18    566.21 o
   0   6   1      967.43      961.17     58.45 o
   2   6   1    19017.31    21415.04    655.83 o
   4   6   1    10461.58    10682.63    300.18 o
   6   6   1      465.11      333.98     43.66 o
   8   6   1     9946.68    10082.97    309.94 o
  10   6   1     1305.45     1113.47    134.69 o
  12   6   1     4029.57     4225.34    194.59 o
  14   6   1     1889.01     1979.82    149.73 o
 -15   7   1      259.82      296.08     70.00 o
 -13   7   1      502.27      484.38    139.32 o
 -11   7   1      505.41      427.64     64.29 o
  -9   7   1       73.99       68.11     31.14 o
  -7   7   1      119.96       82.08     25.48 o
  -5   7   1        6.52        3.90     15.32 o
  -3   7   1    11084.04    11849.15    396.99 o
  -1   7   1      506.63      465.05     44.22 o
   1   7   1      607.79      613.61     51.70 o
   3   7   1    11384.09    12690.03    805.75 o
   5   7   1        8.12       21.29     18.24 o
   7   7   1     2006.14     2081.80    117.30 o
   9   7   1        1.81        0.00     25.51 o
  11   7   1     4915.72     5565.21    218.65 o
  13   7   1      706.09      691.69     95.54 o
  15   7   1       13.01        0.00     44.11 o
 -14   8   1     1999.30     2413.55    157.14 o
 -12   8   1      983.91      828.82     92.08 o
 -10   8   1     2772.80     2888.57    143.01 o
  -8   8   1     1796.59     1664.31    104.45 o
  -6   8   1     6773.32     7454.82    242.34 o
  -4   8   1     2422.04     2419.04    158.00 o
  -2   8   1     5660.11     5973.98    205.81 o
   0   8   1     1476.92     1211.25     73.98 o
   2   8   1      736.14      676.58     70.99 o
   4   8   1     1138.89     1185.87     76.09 o
   6   8   1       23.09       35.25     21.70 o
   8   8   1       16.33       10.43     24.27 o
  10   8   1      706.39      782.14     82.01 o
  12   8   1       18.04        8.27     35.60 o
  14   8   1      870.83      739.41     92.15 o
 -13   9   1        0.29       61.84     45.20 o
 -11   9   1      117.49       96.19     40.89 o
  -9   9   1      165.77      180.11     44.99 o
  -7   9   1     1090.91     1250.96     92.11 o
  -5   9   1     5639.69     6207.59    263.84 o
  -3   9   1      232.12      257.11     47.86 o
  -1   9   1     7932.69     8679.31    225.45 o
   1   9   1     1914.67     1859.49     91.70 o
   3   9   1     5728.85     6266.03    254.66 o
   5   9   1     1612.66     1918.53     98.53 o
   7   9   1      302.41      267.02     47.23 o
   9   9   1      687.09      762.17     99.48 o
  11   9   1        4.25        0.00     32.86 o
  13   9   1      402.92      328.42     77.26 o
 -12  10   1        7.70        0.00     46.35 o
 -10  10   1     1153.54      982.58     96.90 o
  -8  10   1      209.56      169.49     43.03 o
  -6  10   1     2240.12     2137.56    116.15 o
  -4  10   1      322.51      390.93    104.88 o
  -2  10   1      498.28      608.66     75.15 o
   0  10   1      200.44      215.49     32.24 o
   2  10   1      717.29      673.72     79.97 o
   4  10   1      787.90      758.81     89.06 o
   6  10   1     1382.69     1460.36    131.78 o
   8  10   1      253.68      263.68     61.49 o
  10  10   1      820.30      873.88    111.07 o
  12  10   1      778.26     1010.71    128.86 o
 -11  11   1      157.83      158.96     63.63 o
  -9  11   1      632.31      361.09     91.66 o
  -7  11   1      138.32      170.92     69.54 o
  -5  11   1     3369.21     3438.54    183.48 o
  -3  11   1     1601.33     1657.97    128.16 o
  -1  11   1     8846.55     9038.17    245.44 o
   1  11   1     4732.62     4766.44    180.17 o
   3  11   1    16095.11    19191.27    645.03 o
   5  11   1     2850.26     2973.52    169.99 o
   7  11   1     7694.41     8868.82    362.58 o
   9  11   1     2017.57     2197.22    168.44 o
  11  11   1     3159.01     3523.04    297.77 o
 -10  12   1      305.50      248.52     73.35 o
  -8  12   1        1.06        8.64     42.61 o
  -6  12   1       54.07        6.80     37.11 o
  -4  12   1       60.43       45.69     30.65 o
  -2  12   1       54.25        0.00     18.83 o
   0  12   1        1.32       38.51     19.71 o
   2  12   1      208.19      150.48     65.66 o
   4  12   1      795.78      928.99    108.67 o
   6  12   1      549.53      389.56     72.79 o
   8  12   1      150.88      129.71     52.70 o
  10  12   1       26.68       14.88     46.31 o
  -9  13   1      172.04      201.14     69.93 o
  -7  13   1      363.24      323.85     71.97 o
  -5  13   1     1986.68     1883.72    154.83 o
  -3  13   1       77.19       40.08     27.22 o
  -1  13   1      206.93      217.85     38.04 o
   1  13   1        3.19        7.02     24.13 o
   3  13   1      331.80      287.77     65.91 o
   5  13   1       19.36       11.57     54.04 o
   7  13   1       75.37      151.00     56.72 o
   9  13   1       35.45        7.47     46.20 o
  -8  14   1     1507.18     1657.22    163.29 o
  -6  14   1     1106.15     1587.91    153.61 o
  -4  14   1      578.36      589.32     76.63 o
  -2  14   1      737.72      750.46     85.76 o
   0  14   1      433.78      319.67     57.61 o
   2  14   1      166.71      121.30     40.65 o
   4  14   1       77.26      113.83     64.75 o
   6  14   1      645.40      759.86    111.99 o
  -5  15   1      133.21      115.20     48.87 o
  -3  15   1      950.39     1016.77    109.06 o
  -1  15   1        4.54       14.20     30.68 o
   1  15   1      475.18      520.31     71.99 o
   3  15   1      599.04      637.20    106.90 o
   5  15   1       25.68        2.26     45.45 o
 -16   0   2      877.60      765.23    117.62 o
 -14   0   2     2713.44     3274.87    206.29 o
 -12   0   2    15470.15    16776.67    604.28 o
 -10   0   2     3277.93     3131.19    166.20 o
  -8   0   2     8393.70     8259.02    240.31 o
  -6   0   2     2164.47     2026.29     76.38 o
  -4   0   2   198573.58   211227.58   6369.85 o
  -2   0   2      108.02       88.99     10.23 o
   0   0   2   125580.52   125050.31   5318.77 o
   2   0   2       60.81       10.79     11.29 o
   4   0   2   309008.47   316695.00   7593.06 o
   6   0   2      744.58      777.29    107.44 o
   8   0   2    73925.05    81286.29   1994.36 o
  10   0   2        6.31       45.73     43.32 o
  12   0   2    17783.24    19887.16   1182.63 o
  14   0   2        7.25        0.00     39.66 o
  16   0   2     7451.60     7983.12    380.78 o
 -15   1   2       78.90       62.97     36.60 o
 -13   1   2     2118.72     2265.54    117.02 o
 -11   1   2     2040.98     1924.26    162.06 o
  -9   1   2      858.76      761.81     56.89 o
  -7   1   2     4527.84     4789.05    106.93 o
  -5   1   2      131.19      196.57     25.12 o
  -3   1   2    43670.73    48190.80    917.34 o
  -1   1   2    46404.60    47490.77   1001.58 o
   1   1   2       50.59       63.41      9.81 o
   3   1   2     3780.48     3732.16     94.38 o
   5   1   2    22523.75    24486.72    539.85 o
   7   1   2      510.75      569.18     51.34 o
   9   1   2     4255.16     4256.25    142.91 o
  11   1   2        1.85       14.29     23.89 o
  13   1   2     2428.04     2314.33    124.88 o
  15   1   2      410.34      457.49     69.04 o
 -16   2   2      720.05      761.93    110.44 o
 -14   2   2      354.15      412.23     60.15 o
 -12   2   2     9298.48     9958.04    284.11 o
 -10   2   2     4417.59     3897.99    144.24 o
  -8   2   2     1834.37     2166.82     97.07 o
  -6   2   2     2404.34     2988.34     80.91 o
  -4   2   2     1007.48      941.88     34.23 o
  -2   2   2    26100.71    28428.25    597.06 o
   0   2   2     4045.11     4169.74    113.10 o
   2   2   2    86702.19    89684.91   2782.77 o
   4   2   2    38530.77    41052.36   1001.31 o
   6   2   2     7180.35     8492.14    296.51 o
   8   2   2     5278.02     5328.30    162.12 o
  10   2   2      459.35      377.27     47.10 o
  12   2   2     4285.80     4436.37    165.65 o
  14   2   2        0.99        0.00     32.91 o
  16   2   2      211.63      175.53     61.62 o
 -15   3   2       94.25       67.81     45.46 o
 -13   3   2     3408.87     3516.43    151.95 o
 -11   3   2     4134.22     4418.76    173.72 o
  -9   3   2     4112.85     4040.28    150.29 o
  -7   3   2     9106.17     9339.12    209.20 o
  -5   3   2    11588.98    12117.00    257.09 o
  -3   3   2    30438.82    32818.04    964.74 o
  -1   3   2     8464.97     8059.77    387.14 o
   1   3   2      147.07      134.01     15.49 o
   3   3   2     3296.12     3641.18    156.85 o
   5   3   2       46.74       28.30     18.59 o
   7   3   2     1779.04     1487.62     85.99 o
   9   3   2        2.74        0.00     23.46 o
  11   3   2      182.65      108.65     36.61 o
  13   3   2      206.53      200.41     56.15 o
  15   3   2      344.86      393.94     78.59 o
 -16   4   2        0.02        0.00     48.90 o
 -14   4   2     1959.52     2074.61    130.50 o
 -12   4   2     2728.69     2725.50    129.94 o
 -10   4   2      679.16      547.63     59.69 o
  -8   4   2       34.06       49.93     21.40 o
  -6   4   2      112.15       67.15     15.16 o
  -4   4   2      509.10      577.42     45.61 o
  -2   4   2       90.71       55.75     32.02 o
   0   4   2     3407.94     3382.32     91.33 o
   2   4   2      747.11      650.69     32.84 o
   4   4   2       16.66       62.92     17.75 o
   6   4   2       71.84       36.68     21.24 o
   8   4   2     1776.21     1554.18     95.29 o
  10   4   2      404.80      336.07     56.05 o
  12   4   2      146.64      135.49     45.23 o
  14   4   2      143.96      144.79     55.84 o
  16   4   2      124.91       92.06     59.07 o
 -15   5   2       14.10       35.80     50.75 o
 -13   5   2        0.76       13.28     35.43 o
 -11   5   2      195.56      223.15     51.27 o
  -9   5   2      957.85      812.54     75.82 o
  -7   5   2     6193.76     6107.34    229.64 o
  -5   5   2        4.56        0.00     11.00 o
  -3   5   2     4463.65     3485.05    556.67 o
  -1   5   2    28025.67    30593.18    640.94 o
   1   5   2    29510.76    31829.65    779.48 o
   3   5   2      674.72      625.04     44.70 o
   5   5   2     1681.10     1535.31     93.41 o
   7   5   2      489.74      443.53    101.07 o
   9   5   2      792.67      663.89     72.95 o
  11   5   2     2108.42     2196.90    137.93 o
  13   5   2      323.40      249.55     60.82 o
  15   5   2     2063.01     2189.62    165.55 o
 -14   6   2       81.81       14.59     42.46 o
 -12   6   2     1396.03     1576.45    119.13 o
 -10   6   2      230.48      251.21     47.69 o
  -8   6   2      765.90      950.42     74.81 o
  -6   6   2     1272.23     1134.64     72.90 o
  -4   6   2      853.20     1030.61    147.29 o
  -2   6   2       16.62        5.85     11.55 o
   0   6   2     1507.91     1575.65     70.16 o
   2   6   2      272.82      164.36     31.44 o
   4   6   2     1838.60     1856.80     83.77 o
   6   6   2     3548.93     3756.00    160.67 o
   8   6   2     2335.43     2449.32    143.84 o
  10   6   2      818.83      809.15     95.82 o
  12   6   2      143.17      107.57     42.75 o
  14   6   2      149.45      239.65     61.73 o
 -15   7   2      124.37      131.10     57.06 o
 -13   7   2      621.68      910.18     97.31 o
 -11   7   2     1014.11     1145.68    126.99 o
  -9   7   2       19.55        0.00     25.84 o
  -7   7   2     1918.15     1965.68    100.68 o
  -5   7   2      694.84      504.71     50.91 o
  -3   7   2    25110.30    30061.51    906.96 o
  -1   7   2    11905.36    12727.83    601.01 o
   1   7   2     7905.85     8590.07    302.13 o
   3   7   2    12057.78    12882.02    352.16 o
   5   7   2    12275.68    13659.81    379.94 o
   7   7   2     7197.99     7562.58    246.26 o
   9   7   2     3830.62     3692.27    159.11 o
  11   7   2     1794.01     1652.04    117.76 o
  13   7   2     1939.62     2189.90    147.18 o
 -14   8   2      117.42      257.54     65.01 o
 -12   8   2      373.04      431.14     66.69 o
 -10   8   2     1528.05     1645.13    112.09 o
  -8   8   2      126.18      132.89     35.46 o
  -6   8   2      310.27      264.38     54.09 o
  -4   8   2      233.95      200.47     41.83 o
  -2   8   2       57.00      181.65    112.14 o
   0   8   2      238.61      213.79     35.81 o
   2   8   2      317.94      371.95     78.89 o
   4   8   2      496.31      551.65     54.22 o
   6   8   2      540.88      575.65     59.60 o
   8   8   2     1504.72     1724.74    108.24 o
  10   8   2       11.94       28.85     31.37 o
  12   8   2       10.24        8.32     36.27 o
  14   8   2       99.46      130.69     54.26 o
 -13   9   2      206.63      377.74     70.53 o
 -11   9   2       19.14        0.00     31.61 o
  -9   9   2      234.07      159.45     43.36 o
  -7   9   2      238.54      260.61     46.77 o
  -5   9   2     2254.63     2062.17    123.34 o
  -3   9   2       37.29       53.19     23.99 o
  -1   9   2      247.81      187.87     30.61 o
   1   9   2      368.02      281.36     49.33 o
   3   9   2     5656.57     5746.79    193.04 o
   5   9   2      664.45      615.38     60.36 o
   7   9   2     1236.48     1025.98     85.48 o
   9   9   2      969.86     1044.15    114.70 o
  11   9   2     2925.05     3181.07    194.55 o
  13   9   2       65.52       40.86     56.09 o
 -12  10   2      109.84      204.60     57.97 o
 -10  10   2     2881.93     3308.53    161.32 o
  -8  10   2       11.68       51.95     33.68 o
  -6  10   2     1303.84     1326.94     96.53 o
  -4  10   2      139.61      143.37     40.78 o
  -2  10   2      283.43      264.64     66.13 o
   0  10   2      309.78      213.32     30.39 o
   2  10   2        7.06        0.00     22.73 o
   4  10   2      177.28      260.62     55.29 o
   6  10   2       59.42       60.79     33.68 o
   8  10   2     2671.76     3166.22    183.05 o
  10  10   2     1579.01     1660.35    148.97 o
  12  10   2      264.72      276.49     77.22 o
 -11  11   2      308.57      234.96    183.08 o
  -9  11   2     2651.65     2777.36    179.55 o
  -7  11   2     1325.49     1305.71    154.62 o
  -5  11   2     2388.16     2537.24    151.85 o
  -3  11   2       74.99       53.58     29.72 o
  -1  11   2      701.07      559.36     54.11 o
   1  11   2      969.56      994.53    147.74 o
   3  11   2       14.10       32.56     28.83 o
   5  11   2        2.79        0.00     24.04 o
   7  11   2       24.66       47.69     37.46 o
   9  11   2       57.06       57.30     45.14 o
  11  11   2      490.03      581.53    100.25 o
 -10  12   2      246.10      407.37     85.91 o
  -8  12   2     1765.21     1885.37    157.10 o
  -6  12   2      176.63      200.27     58.00 o
  -4  12   2     1929.84     2079.56    155.04 o
  -2  12   2      160.69      145.12     38.34 o
   0  12   2     5334.23     5088.88    175.60 o
   2  12   2       28.81       46.54     34.18 o
   4  12   2     2207.48     2163.55    159.09 o
   6  12   2      463.01      339.72     67.16 o
   8  12   2      685.68      669.51     97.71 o
  10  12   2        1.41       57.69     44.41 o
  -9  13   2     1103.88     1513.92    203.83 o
  -7  13   2      850.96      925.27    164.84 o
  -5  13   2      128.09      191.85     53.55 o
  -3  13   2     2970.45     3567.47    163.12 o
  -1  13   2      705.84      715.41     90.24 o
   1  13   2     1843.20     2358.55    170.60 o
   3  13   2       52.18        0.00     32.22 o
   5  13   2     1160.56     1384.32    361.15 o
   7  13   2       19.80       10.47     44.05 o
   9  13   2        0.72       10.62     45.95 o
  -8  14   2      305.12      184.48     89.15 o
  -6  14   2      509.39      346.80     75.85 o
  -4  14   2      311.53      387.66     65.47 o
  -2  14   2      385.46      378.78     65.71 o
   0  14   2      701.77      779.28    140.59 o
   2  14   2      739.88      635.17     79.45 o
   4  14   2      261.15      512.97     86.89 o
   6  14   2      245.92      230.45     68.68 o
  -5  15   2      264.71      277.97     99.57 o
  -3  15   2     2409.48     3018.72    169.67 o
  -1  15   2       45.65       17.62     37.79 o
   1  15   2     1894.76     2090.33    146.79 o
   3  15   2       64.81       67.04     55.03 o
   5  15   2      933.90     1065.50    133.57 o
 -17   1   3      216.16      141.47     70.33 o
 -15   1   3       15.03        0.00     41.35 o
 -13   1   3      796.86      857.98     74.91 o
 -11   1   3      613.34      573.34     54.44 o
  -9   1   3     1812.18     1678.75     64.92 o
  -7   1   3      783.08      640.63     34.44 o
  -5   1   3     1279.44     1124.92     39.92 o
  -3   1   3    12222.91    11911.80    239.37 o
  -1   1   3     1860.75     1826.86     42.27 o
   1   1   3      438.17      431.44     27.61 o
   3   1   3     1452.94     1378.79     40.62 o
   5   1   3    10716.60    10821.81    227.89 o
   7   1   3      573.43      458.72     35.29 o
   9   1   3     1557.18     1466.93    113.54 o
  11   1   3      962.10      804.35     71.46 o
  13   1   3      280.67      267.64     47.60 o
  15   1   3     2194.49     1998.21    143.39 o
 -16   2   3       12.03       53.09     44.69 o
 -14   2   3       22.31       16.08     30.05 o
 -12   2   3      164.31      168.56     51.84 o
 -10   2   3      865.09      834.87     63.00 o
  -8   2   3     6586.55     7322.38    172.93 o
  -6   2   3     1470.89     1683.51     66.00 o
  -4   2   3     8205.38     8599.36    207.40 o
  -2   2   3    14633.84    16145.46    290.76 o
   0   2   3    15579.27    16448.33    400.80 o
   2   2   3     1986.07     2284.89     71.71 o
   4   2   3     3862.29     3980.13    108.48 o
   6   2   3       14.01       18.72     17.40 o
   8   2   3     1532.09     1492.13     86.13 o
  10   2   3      282.71      249.85     46.53 o
  12   2   3     1060.97     1383.17    108.67 o
  14   2   3      264.72      209.42     56.05 o
  16   2   3       30.62       16.95     50.72 o
 -15   3   3      819.03      907.40     92.03 o
 -13   3   3        0.38        5.50     28.44 o
 -11   3   3       59.10       22.65     25.63 o
  -9   3   3      956.04      899.38     61.06 o
  -7   3   3     3578.25     3565.62     90.73 o
  -5   3   3     7248.74     7291.78    151.94 o
  -3   3   3     2954.74     2802.94     71.30 o
  -1   3   3    48809.83    51337.45   1511.81 o
   1   3   3    15423.71    15786.67    390.50 o
   3   3   3      294.56      214.23     20.94 o
   5   3   3      346.53      273.62     23.76 o
   7   3   3     1684.06     1619.27     89.40 o
   9   3   3       26.75       25.08     27.52 o
  11   3   3      271.93      286.54     54.42 o
  13   3   3       10.84       38.13     38.17 o
  15   3   3        3.91        0.00     38.81 o
 -16   4   3       38.11       36.04     47.95 o
 -14   4   3      293.21      383.61     62.57 o
 -12   4   3        4.03        0.00     27.40 o
 -10   4   3      215.73      114.18     64.71 o
  -8   4   3     2153.60     2100.30    102.14 o
  -6   4   3     6970.65     7174.37    158.62 o
  -4   4   3     8566.76     9255.84    198.35 o
  -2   4   3    27556.23    29836.58    621.12 o
   0   4   3    52550.60    56439.43   1146.84 o
   2   4   3    15076.18    16305.81    359.97 o
   4   4   3    30031.19    32935.65    705.81 o
   6   4   3      447.91      364.76     50.20 o
   8   4   3     3818.16     3442.23    149.31 o
  10   4   3      646.04      510.32     66.65 o
  12   4   3      727.42      777.47     97.92 o
  14   4   3      172.34      198.28     58.09 o
 -15   5   3      849.04      823.34    102.41 o
 -13   5   3      389.38      453.39     64.45 o
 -11   5   3     1615.87     1717.44    120.70 o
  -9   5   3     3098.28     3617.24    186.78 o
  -7   5   3     1296.64     1144.75     50.40 o
  -5   5   3     3487.01     3431.91    107.63 o
  -3   5   3     4819.86     5543.90    167.30 o
  -1   5   3    40091.58    43727.93    899.07 o
   1   5   3    16521.37    18886.38    482.09 o
   3   5   3      381.66      467.37     33.23 o
   5   5   3      365.10      285.27     43.06 o
   7   5   3      166.78      156.27     32.92 o
   9   5   3        4.30       27.13     29.65 o
  11   5   3       45.63       44.38     34.78 o
  13   5   3       32.62       13.50     40.92 o
  15   5   3       22.18       32.47     48.23 o
 -14   6   3     1277.24     1369.13    157.08 o
 -12   6   3      498.07      277.16     79.84 o
 -10   6   3     4113.73     4064.32    286.37 o
  -8   6   3     5944.82     5828.50    304.15 o
  -6   6   3     4735.32     5251.11    156.27 o
  -4   6   3    17039.43    18793.25    612.42 o
  -2   6   3     5949.93     6599.31    201.09 o
   0   6   3    12513.31    13503.66    306.92 o
   2   6   3     5825.65     6460.77    190.43 o
   4   6   3     9865.73    10442.38    294.20 o
   6   6   3     8874.54     9253.46    278.35 o
   8   6   3     6361.38     6385.45    220.50 o
  10   6   3      487.30      486.85     75.84 o
  12   6   3     3883.76     3958.53    188.84 o
  14   6   3      335.91      357.74     73.25 o
 -15   7   3        1.85       30.70     53.69 o
 -13   7   3      894.11      824.94    124.99 o
 -11   7   3     1505.10     1497.62    140.25 o
  -9   7   3      518.73      265.23    180.82 o
  -7   7   3      851.41      767.32     65.01 o
  -5   7   3      273.82       63.33    127.00 o
  -3   7   3      547.13      481.65     51.08 o
  -1   7   3     4693.79     5061.53    127.01 o
   1   7   3    13905.25    15335.44    493.83 o
   3   7   3        5.93        9.91     14.84 o
   5   7   3      800.47      673.28     59.28 o
   7   7   3      723.27      722.08     68.88 o
   9   7   3       57.24      111.22     40.75 o
  11   7   3      277.99      286.47     68.87 o
  13   7   3       17.47       28.25     38.97 o
 -14   8   3     1011.98      963.14    137.40 o
 -12   8   3     1393.86     1364.72    161.42 o
 -10   8   3     2479.37     2320.54    176.24 o
  -8   8   3     1624.94     1728.78    137.75 o
  -6   8   3    10021.99    10682.72    404.71 o
  -4   8   3     4023.79     4191.68    237.35 o
  -2   8   3    29419.88    34166.69    832.76 o
   0   8   3     6565.70     6719.79    270.14 o
   2   8   3     4163.93     4142.26    182.47 o
   4   8   3     4500.99     4759.19    166.45 o
   6   8   3      229.14      179.77     40.82 o
   8   8   3      484.99      450.53     79.00 o
  10   8   3     1667.14     1563.40    162.78 o
  12   8   3       87.48       76.95     40.08 o
  14   8   3     1300.87      852.51    825.36 o
 -13   9   3      112.86      101.97     68.01 o
 -11   9   3       89.23       54.05     35.20 o
  -9   9   3     3307.34     2662.90    261.96 o
  -7   9   3      273.42      212.25     42.49 o
  -5   9   3     3799.44     4334.62    197.15 o
  -3   9   3      311.14      203.91     41.84 o
  -1   9   3     7086.04     7741.25    207.37 o
   1   9   3     4124.13     4272.37    192.64 o
   3   9   3      241.00      273.80     58.82 o
   5   9   3      576.20      578.76     77.06 o
   7   9   3      619.75      576.20     81.25 o
   9   9   3     1379.90     1305.66    126.86 o
  11   9   3      478.81      509.42     90.09 o
  13   9   3      900.17     1180.58    192.43 o
 -12  10   3       21.76      112.02     61.52 o
 -10  10   3     2900.14     2608.80    143.34 o
  -8  10   3      553.72      476.50     65.03 o
  -6  10   3     1040.74     1116.79     88.25 o
  -4  10   3      889.47      842.16    142.73 o
  -2  10   3     2477.11     2549.97     99.70 o
   0  10   3       30.60        6.40     15.39 o
   2  10   3     1119.04     1135.07    104.46 o
   4  10   3      409.67      233.79    101.46 o
   6  10   3     2104.38     2330.43    153.26 o
   8  10   3       58.08       75.83     39.21 o
  10  10   3      859.22      745.38    101.91 o
  12  10   3       28.26       34.36     53.15 o
 -11  11   3      140.65       98.50     78.43 o
  -9  11   3       35.38       50.24     37.41 o
  -7  11   3     1040.38     1119.50     95.73 o
  -5  11   3       52.42       64.31     47.42 o
  -3  11   3      545.32      562.21     96.10 o
  -1  11   3     3296.05     3286.08    123.03 o
   1  11   3      228.00      201.59     48.66 o
   3  11   3     1737.03     1742.51    134.62 o
   5  11   3      301.09      302.92     61.41 o
   7  11   3     2293.83     2506.84    168.01 o
   9  11   3      872.92      975.88    119.62 o
  11  11   3     1906.19     2067.45    177.45 o
 -10  12   3     1694.52     1617.99    150.92 o
  -8  12   3      161.12      170.91     58.12 o
  -6  12   3     4029.76     4339.02    412.22 o
  -4  12   3      527.06      445.51    105.34 o
  -2  12   3     5388.65     5353.10    228.61 o
   0  12   3      377.50      429.93     62.54 o
   2  12   3      803.21      641.10     94.39 o
   4  12   3      576.05      694.06     94.31 o
   6  12   3     2157.55     2043.01    221.39 o
   8  12   3       76.81       42.46     44.10 o
  10  12   3       72.83      164.22     65.13 o
  -9  13   3      201.20      189.00     69.61 o
  -7  13   3       21.34       30.31     43.12 o
  -5  13   3       74.44      124.24     49.96 o
  -3  13   3       53.79        0.00     24.50 o
  -1  13   3       28.52        8.09     22.04 o
   1  13   3      260.54      336.37     65.31 o
   3  13   3      368.23      255.08    168.26 o
   5  13   3      144.78      168.65     60.19 o
   7  13   3      445.54      574.17     92.76 o
   9  13   3      348.31      349.55     79.11 o
  -8  14   3       25.17       14.67     53.29 o
  -6  14   3     1839.19     2103.90    170.64 o
  -4  14   3      514.57      433.60     65.85 o
  -2  14   3     1195.96     1397.32    131.20 o
   0  14   3      281.13      170.48     45.57 o
   2  14   3      278.97      190.75     49.37 o
   4  14   3       41.21        7.16     52.44 o
   6  14   3        0.91       70.64     44.73 o
  -5  15   3       32.82       99.71     43.40 o
  -3  15   3       88.73       73.12     38.02 o
  -1  15   3        0.05        8.65     31.97 o
   1  15   3      311.25      278.06     61.90 o
   3  15   3       18.95        0.00     35.82 o
 -16   0   4      432.94      521.05    102.74 o
 -14   0   4      923.36     1010.90    121.81 o
 -12   0   4      122.33       89.98     55.18 o
 -10   0   4     5534.82     3219.81    211.58 o
  -8   0   4       31.71       30.10     19.99 o
  -6   0   4    36941.83    39419.73    980.47 o
  -4   0   4      322.24      248.99     23.39 o
  -2   0   4      177.53      128.60     18.24 o
   0   0   4    10471.44    10326.67    319.73 o
   2   0   4      190.41      167.19     22.79 o
   4   0   4    33802.93    39534.03   1177.17 o
   6   0   4     4214.27     5258.58    264.40 o
   8   0   4    26267.47    28448.20    913.49 o
  10   0   4       32.30        0.00     29.14 o
  12   0   4    18357.42    20409.65    720.25 o
  14   0   4      187.03      160.42     62.22 o
  16   0   4    10639.32    12513.97    706.80 o
 -17   1   4       65.80       27.41     52.73 o
 -15   1   4      780.68      703.15     75.31 o
 -13   1   4      977.51      912.35     82.73 o
 -11   1   4       22.14       24.67     18.63 o
  -9   1   4        4.89        0.00     10.85 o
  -7   1   4      643.89      609.41     35.02 o
  -5   1   4       31.48       18.26      8.00 o
  -3   1   4     6959.86     7598.18    176.13 o
  -1   1   4      196.27      132.68     21.28 o
   1   1   4    14476.91    14728.99    453.33 o
   3   1   4    10743.01    11097.53    311.41 o
   5   1   4    38204.98    44789.34    851.57 o
   7   1   4      567.40      710.33     55.21 o
   9   1   4     9031.40     9787.70    266.13 o
  11   1   4      490.19      514.47     58.88 o
  13   1   4     3167.15     3150.75    160.15 o
  15   1   4        1.14        0.00     34.68 o
 -16   2   4      653.94      709.42     85.25 o
 -14   2   4      162.98       48.52     36.17 o
 -12   2   4      482.04      490.57     70.04 o
 -10   2   4      346.11      258.73     30.43 o
  -8   2   4       35.53       20.27     11.17 o
  -6   2   4     4737.50     4503.69    110.19 o
  -4   2   4      392.55      357.89     26.70 o
  -2   2   4     2150.34     2171.47    145.01 o
   0   2   4    11232.57    11620.62    255.62 o
   2   2   4    26717.65    28017.75    692.11 o
   4   2   4    23861.12    24917.43    543.78 o
   6   2   4     6067.30     5589.33    420.21 o
   8   2   4    17526.07    18890.13    749.76 o
  10   2   4     1882.81     1791.05    180.43 o
  12   2   4    12712.77    14768.87    782.99 o
  14   2   4       10.41       12.78     42.56 o
  16   2   4     1827.33     1783.60    200.39 o
 -15   3   4      459.09      456.77    102.15 o
 -13   3   4       16.73        5.67     31.29 o
 -11   3   4      425.85      377.15     49.51 o
  -9   3   4       81.89       81.49     24.23 o
  -7   3   4      539.53      473.34     31.07 o
  -5   3   4      208.45      132.89     17.76 o
  -3   3   4      736.83      664.64     35.54 o
  -1   3   4      202.12      144.82     15.23 o
   1   3   4       17.80       25.22      9.74 o
   3   3   4     4775.35     4856.16    130.58 o
   5   3   4     6581.88     6754.27    175.37 o
   7   3   4      545.93      591.99     60.39 o
   9   3   4     2441.91     2684.24    130.72 o
  11   3   4        0.09        6.90     28.29 o
  13   3   4      476.04      414.17     70.88 o
  15   3   4      209.32      350.66     76.61 o
 -16   4   4      144.30      225.12     67.39 o
 -14   4   4     2330.72     2617.86    163.66 o
 -12   4   4        0.78       39.81     29.72 o
 -10   4   4     3463.74     3538.49    117.06 o
  -8   4   4      511.26      613.76     37.17 o
  -6   4   4    20492.00    23210.20    580.50 o
  -4   4   4      183.52      153.56     17.83 o
  -2   4   4       89.33      104.88     15.40 o
   0   4   4    12551.00    13062.10    336.35 o
   2   4   4       35.87       72.33     14.28 o
   4   4   4       15.46       19.45     11.71 o
   6   4   4      964.39     1112.79     55.42 o
   8   4   4     1724.19     1730.74    102.36 o
  10   4   4      344.26      346.49     59.32 o
  12   4   4      324.01      370.44     67.72 o
  14   4   4       92.19       54.96     49.66 o
 -15   5   4      944.82     1034.79    115.70 o
 -13   5   4     3749.29     4020.21    237.99 o
 -11   5   4        0.26        0.00     27.12 o
  -9   5   4      949.38      849.82     57.38 o
  -7   5   4      191.37      202.70     26.07 o
  -5   5   4     2439.15     2289.98    114.44 o
  -3   5   4       99.77      139.59     19.73 o
  -1   5   4      200.40      173.05     29.88 o
   1   5   4      573.92      630.34     39.69 o
   3   5   4     1093.59     1178.67     50.90 o
   5   5   4      883.95      850.50     47.26 o
   7   5   4      412.30      404.23     54.13 o
   9   5   4       99.74       66.88     34.14 o
  11   5   4     2324.43     2472.91    194.44 o
  13   5   4       31.44       26.29     40.74 o
  15   5   4      549.29      482.94     87.75 o
 -14   6   4      396.42      361.08     87.75 o
 -12   6   4      919.40      844.58     96.75 o
 -10   6   4      781.03      634.18     67.02 o
  -8   6   4      608.66      504.56     47.47 o
  -6   6   4      958.85     1012.28     51.61 o
  -4   6   4     9447.22    10714.17    299.13 o
  -2   6   4     2545.99     2471.93    109.99 o
   0   6   4     3448.33     4271.28    141.39 o
   2   6   4       69.46       43.44     21.00 o
   4   6   4     2010.32     1988.44    107.41 o
   6   6   4      214.77      204.43     36.22 o
   8   6   4     3862.79     3876.48    158.19 o
  10   6   4     1117.82      940.12     92.90 o
  12   6   4      424.61      436.01     71.41 o
  14   6   4      391.46      286.24     69.79 o
 -15   7   4       91.83      108.16     67.78 o
 -13   7   4       10.42        6.53     48.98 o
 -11   7   4       27.23       18.92     30.66 o
  -9   7   4        3.55       22.61     24.05 o
  -7   7   4      486.55      488.36     42.05 o
  -5   7   4        6.97       47.90     28.70 o
  -3   7   4     2046.71     1639.26    259.27 o
  -1   7   4     2662.28     3075.28     99.73 o
   1   7   4    11095.37    12644.13    374.51 o
   3   7   4     2176.41     2516.05    134.71 o
   5   7   4     6946.72     7606.30    237.56 o
   7   7   4     3886.91     4041.98    161.76 o
   9   7   4      413.79      414.60     58.90 o
  11   7   4      429.68      455.68     67.10 o
  13   7   4      786.10      702.92     99.47 o
 -14   8   4       34.92       49.31     62.07 o
 -12   8   4       69.80       31.69     36.69 o
 -10   8   4     1471.12     1425.27    102.85 o
  -8   8   4      189.65      120.49     33.01 o
  -6   8   4      425.26      400.96     49.45 o
  -4   8   4     1088.87      744.25    330.49 o
  -2   8   4    13584.70    14844.04    310.40 o
   0   8   4     2919.75     3032.19    228.34 o
   2   8   4      939.32     1043.32     64.62 o
   4   8   4        5.41       16.52     21.01 o
   6   8   4      250.51      268.55     44.23 o
   8   8   4     2282.56     2291.83    118.26 o
  10   8   4       75.90       42.71     37.44 o
  12   8   4       64.72       35.81     50.02 o
 -13   9   4      972.82     1020.73    136.53 o
 -11   9   4      558.60      575.46     72.48 o
  -9   9   4      154.78      146.82     40.25 o
  -7   9   4      132.79      126.24     30.33 o
  -5   9   4        5.71        0.00     24.92 o
  -3   9   4      405.87      383.56     71.17 o
  -1   9   4     6552.17     7067.86    193.26 o
   1   9   4     1790.31     1842.30    114.33 o
   3   9   4     1591.46     1566.51    115.41 o
   5   9   4      205.67      110.01     39.42 o
   7   9   4     2884.18     2921.26    191.29 o
   9   9   4      448.67      365.15     71.80 o
  11   9   4     3184.89     3240.13    246.24 o
  13   9   4       65.45       14.12     76.15 o
 -12  10   4      703.85      810.51    124.20 o
 -10  10   4     1370.18     1227.37    194.28 o
  -8  10   4      706.00      467.32    192.51 o
  -6  10   4     5626.66     2057.72   2784.33 o
  -4  10   4      114.24      173.67     46.89 o
  -2  10   4     1553.54     1385.31     93.40 o
   0  10   4      607.53      513.98     81.40 o
   2  10   4     4118.77     4089.38    195.81 o
   4  10   4      255.14      297.06     56.33 o
   6  10   4     2973.57     3127.62    175.50 o
   8  10   4     1334.80     1170.37    181.03 o
  10  10   4     1520.71     1586.78    220.25 o
  12  10   4     2069.77     2418.02    194.08 o
 -11  11   4       90.72       76.42     55.32 o
  -9  11   4     2990.75     2935.08    199.75 o
  -7  11   4       55.51       30.13     32.20 o
  -5  11   4     7983.37     8793.54    351.80 o
  -3  11   4        6.00       29.61     21.79 o
  -1  11   4     6242.08     6317.07    189.92 o
   1  11   4      362.13      321.05    140.22 o
   3  11   4     2061.71     2320.33    163.93 o
   5  11   4      186.77       88.43     83.68 o
   7  11   4      129.32      153.50     49.51 o
   9  11   4      615.04      702.08    111.04 o
  11  11   4      719.68      631.40    109.67 o
 -10  12   4       36.01        0.00     59.28 o
  -8  12   4      573.58      461.17    316.46 o
  -6  12   4      518.32      566.61     78.83 o
  -4  12   4       28.46       38.19     27.08 o
  -2  12   4     6351.34     6872.71    207.61 o
   0  12   4     2918.98     3024.93    195.58 o
   2  12   4      471.37      415.09     72.34 o
   4  12   4     1662.52     1514.99    136.52 o
   6  12   4      579.78      534.25     88.36 o
   8  12   4     1842.45     1744.42    158.48 o
  10  12   4      515.41      718.41    169.86 o
  -9  13   4       32.29        2.74     71.59 o
  -7  13   4      118.14       41.58     49.36 o
  -5  13   4      243.88      138.17     79.34 o
  -3  13   4       45.70      152.50     41.42 o
  -1  13   4       35.41       15.43     28.11 o
   1  13   4     1493.17     1861.88    192.51 o
   3  13   4      572.63      638.63     97.13 o
   5  13   4       37.34      149.63     54.45 o
   7  13   4       83.51      133.12     53.50 o
  -8  14   4       16.88        0.00     55.18 o
  -6  14   4      989.51     1274.06    210.22 o
  -4  14   4      219.89      147.25     41.88 o
  -2  14   4      783.31      727.70     82.96 o
   0  14   4       73.50       98.24     56.06 o
   2  14   4     1639.72     1872.82    136.70 o
   4  14   4      952.78     1305.02    218.65 o
   6  14   4     2073.68     2639.74    201.02 o
  -5  15   4      168.70      138.89     49.30 o
  -3  15   4     1158.86     1256.64    158.23 o
  -1  15   4      427.95      254.31     93.75 o
   1  15   4     1166.87     1416.17    125.12 o
   3  15   4        0.00       23.73     40.42 o
 -17   1   5       30.96        5.43     76.64 o
 -15   1   5     2072.71     1862.88    141.72 o
 -13   1   5       51.72       33.74     26.87 o
 -11   1   5     2222.97     1511.00    279.92 o
  -9   1   5      833.43      798.00     63.29 o
  -7   1   5     1661.26     1812.15     55.28 o
  -5   1   5      272.14      199.08     17.00 o
  -3   1   5     1564.32     1644.15     71.73 o
  -1   1   5      771.96      785.81     26.52 o
   1   1   5    46970.11    38445.69   5513.61 o
   3   1   5      500.14      559.01     32.66 o
   5   1   5      864.33      595.87     46.59 o
   7   1   5     1785.36     1784.36     59.17 o
   9   1   5     5308.52     5325.61    193.30 o
  11   1   5     4901.78     4853.51    193.60 o
  13   1   5     1142.87     1263.47    111.12 o
  15   1   5      942.77      913.94    124.68 o
 -16   2   5      137.74      191.52     63.37 o
 -14   2   5        2.73       36.75     32.43 o
 -12   2   5      902.71      909.55     73.29 o
 -10   2   5      418.92      323.25     34.78 o
  -8   2   5     3295.04     3248.60     94.63 o
  -6   2   5      855.41      862.07     40.99 o
  -4   2   5      516.19      488.82     29.68 o
  -2   2   5      903.11      834.75     31.06 o
   0   2   5      540.59      559.71     27.65 o
   2   2   5     3325.79     3038.14     87.06 o
   4   2   5     2294.47     2312.75     67.41 o
   6   2   5       20.07        6.20      9.72 o
   8   2   5      258.06      229.23     36.46 o
  10   2   5        2.76        0.00     23.94 o
  12   2   5      115.00       87.96     40.14 o
  14   2   5      155.03      168.30     55.72 o
 -15   3   5       17.21       17.28     42.66 o
 -13   3   5      347.58      356.72     55.04 o
 -11   3   5     1462.09     1634.07     96.51 o
  -9   3   5      429.28      413.33     39.83 o
  -7   3   5      680.91      519.91     33.53 o
  -5   3   5      188.04      127.41     15.63 o
  -3   3   5       79.21      115.00     13.69 o
  -1   3   5       58.58       57.79     11.86 o
   1   3   5    15883.30    15674.28    393.60 o
   3   3   5     2753.62     3130.99    122.12 o
   5   3   5     1222.00     1086.86     52.70 o
   7   3   5     2457.12     2346.65    111.15 o
   9   3   5     3305.09     3176.64    117.84 o
  11   3   5     2762.27     2850.63    150.84 o
  13   3   5     1190.09     1171.66    134.72 o
  15   3   5      333.85      312.89     75.24 o
 -16   4   5      110.42       66.68     56.60 o
 -14   4   5     1169.08     1200.62    115.91 o
 -12   4   5       15.64       14.64     28.08 o
 -10   4   5     1257.48     1239.50     70.10 o
  -8   4   5     1302.96     1303.76     59.68 o
  -6   4   5       32.29       32.75     12.86 o
  -4   4   5        1.58        1.40      8.56 o
  -2   4   5     3453.93     2983.96     90.70 o
   0   4   5        2.50        7.77     10.56 o
   2   4   5     5297.71     5262.48    134.21 o
   4   4   5     1287.82     1179.02     60.29 o
   6   4   5     4565.53     4534.93    134.35 o
   8   4   5      671.15      482.46     59.93 o
  10   4   5     1152.00     1124.97     96.76 o
  12   4   5        8.66       45.42     38.56 o
  14   4   5      708.06      645.87     93.97 o
 -15   5   5      773.53      856.48    106.46 o
 -13   5   5      373.38      416.90     74.01 o
 -11   5   5     3593.94     3753.92    146.82 o
  -9   5   5     2423.61     2643.28     93.67 o
  -7   5   5     1427.76     1299.06     71.58 o
  -5   5   5     2980.09     3132.88    109.66 o
  -3   5   5     1595.08     1760.02     58.17 o
  -1   5   5      997.87     1067.92     46.11 o
   1   5   5       79.15       49.94     15.97 o
   3   5   5     2420.85     2271.70     76.43 o
   5   5   5      300.94      258.96     29.05 o
   7   5   5      127.77      169.46     36.67 o
   9   5   5       92.50      115.58     37.62 o
  11   5   5       75.55       75.24     35.35 o
  13   5   5      262.66      248.93     62.59 o
  15   5   5      129.62      135.18     58.39 o
 -14   6   5        6.74       39.30     50.81 o
 -12   6   5     2445.30     2974.76    131.17 o
 -10   6   5     2347.11     2176.91     89.14 o
  -8   6   5     1492.10     1286.68     62.30 o
  -6   6   5     5065.17     4320.72    120.41 o
  -4   6   5       20.71       15.27     14.32 o
  -2   6   5    12719.68    13024.50    266.16 o
   0   6   5     5502.23     6343.25    192.16 o
   2   6   5    20708.28    22990.01    579.38 o
   4   6   5     2336.37     2570.18     87.88 o
   6   6   5    10673.13    11045.27    323.44 o
   8   6   5      538.97      613.44     66.80 o
  10   6   5     5984.22     6256.43    237.95 o
  12   6   5     1120.31     1328.35    120.53 o
  14   6   5      327.56      287.04     70.72 o
 -15   7   5       11.09       48.50     63.74 o
 -13   7   5       85.74       58.68     54.95 o
 -11   7   5      158.18      205.24     56.11 o
  -9   7   5        0.15       10.48     18.40 o
  -7   7   5     3311.78     3525.90    110.63 o
  -5   7   5      895.72      824.20     54.40 o
  -3   7   5     5672.83     5719.29    168.89 o
  -1   7   5      414.92      456.58     42.12 o
   1   7   5      164.97       97.56     18.98 o
   3   7   5      395.39      398.25     35.49 o
   5   7   5      119.63      164.23     33.25 o
   7   7   5     1173.62      985.29     79.83 o
   9   7   5      318.75      240.50     46.84 o
  11   7   5      129.49      119.48     41.36 o
  13   7   5       11.45       33.68     53.97 o
 -14   8   5     1582.15     1954.70    186.41 o
 -12   8   5     1053.67      917.37    122.99 o
 -10   8   5      912.30      934.95     84.54 o
  -8   8   5      483.86      445.43     56.59 o
  -6   8   5     3415.36     3498.01    120.67 o
  -4   8   5      961.80     1068.22     73.62 o
  -2   8   5      449.07      330.00     32.71 o
   0   8   5     1387.48     1519.76     79.97 o
   2   8   5     6917.45     7050.19    223.11 o
   4   8   5      285.18      218.75     45.83 o
   6   8   5     1243.41     1328.94    112.36 o
   8   8   5      741.78      739.98     93.02 o
  10   8   5       76.85      119.55     48.68 o
  12   8   5        0.24        0.00     38.99 o
 -13   9   5      579.94      646.31    110.58 o
 -11   9   5      477.66      398.19    120.61 o
  -9   9   5        1.37       27.73     30.27 o
  -7   9   5      179.40      115.22     28.36 o
  -5   9   5     1539.08     1708.15    177.16 o
  -3   9   5      278.87      248.48     35.34 o
  -1   9   5     1126.11     1175.64     63.30 o
   1   9   5      597.84      692.45    116.28 o
   3   9   5        7.14       57.38     26.55 o
   5   9   5     1422.15     1283.52    112.85 o
   7   9   5     1277.06     1268.82    191.52 o
   9   9   5     1881.01     2215.06    165.70 o
  11   9   5     1418.63     1657.19    155.57 o
  13   9   5     1592.67     2129.10    185.24 o
 -12  10   5       30.92      107.38     63.34 o
 -10  10   5     1707.27     1641.24    240.08 o
  -8  10   5      442.25      433.18     62.05 o
  -6  10   5     4526.10     4409.78    207.73 o
  -4  10   5        3.61        0.00     22.65 o
  -2  10   5     8244.43     8206.16    224.42 o
   0  10   5     2391.77     2716.85    304.38 o
   2  10   5     9803.02    11302.81    410.96 o
   4  10   5       10.17       41.50     31.60 o
   6  10   5     2617.53     2597.45    205.66 o
   8  10   5        4.24        0.00     31.01 o
  10  10   5     2300.16     2319.72    180.36 o
  12  10   5      134.39       40.39     50.01 o
 -11  11   5     2454.36     2792.45    214.50 o
  -9  11   5      446.05      569.65     99.88 o
  -7  11   5     2281.91     2332.72    141.70 o
  -5  11   5      860.16      300.38    406.29 o
  -3  11   5        8.09        0.00     19.83 o
  -1  11   5       32.66        9.87     28.09 o
   1  11   5     1921.38     1865.89    130.47 o
   3  11   5      172.02      125.46     53.12 o
   5  11   5      115.82      174.82     51.48 o
   7  11   5     4359.57     5332.31    261.49 o
   9  11   5      267.61      245.54     65.57 o
  11  11   5     1275.17     1446.74    154.54 o
 -10  12   5        0.11        0.00     49.51 o
  -8  12   5        2.49       11.54     47.40 o
  -6  12   5      416.21      101.02    181.49 o
  -4  12   5      107.82       91.08     32.55 o
  -2  12   5      540.98      766.88     69.44 o
   0  12   5       11.90       40.78     25.66 o
   2  12   5      309.81      224.85     55.24 o
   4  12   5        0.75        0.50     68.86 o
   6  12   5      142.82      140.39     58.60 o
   8  12   5      323.89      449.64     84.45 o
  10  12   5      278.66      245.31     73.74 o
  -9  13   5      501.80      627.45    155.50 o
  -7  13   5       30.39        0.00     59.74 o
  -5  13   5       11.49       14.01     30.55 o
  -3  13   5      184.08      244.12     48.14 o
  -1  13   5       15.48       31.31     26.46 o
   1  13   5      705.78      864.52     88.85 o
   3  13   5     1011.61     1002.45    186.50 o
   5  13   5     1436.84     1756.12    229.14 o
   7  13   5      439.28      297.14     88.69 o
  -6  14   5      795.89     1040.59    195.62 o
  -4  14   5        0.84        0.00     32.00 o
  -2  14   5       41.04       53.79     39.77 o
   0  14   5       78.92      146.22     40.32 o
   2  14   5      350.48      398.09    105.79 o
   4  14   5        3.77        0.00     37.24 o
   6  14   5      643.95      732.27    121.07 o
  -5  15   5     1139.49        0.00     66.58 o
  -3  15   5      374.53      363.76     63.74 o
  -1  15   5      221.74      197.19     48.43 o
   1  15   5        5.16        0.00     33.41 o
   3  15   5      531.25      473.78    132.24 o
 -16   0   6     1507.23     1413.60    259.92 o
 -14   0   6       64.37      106.29     47.99 o
 -12   0   6     8020.31     7391.89    313.88 o
 -10   0   6      198.15      303.05     98.27 o
  -8   0   6    15922.63    16763.82    451.59 o
  -6   0   6     1353.68     1489.54     65.74 o
  -4   0   6    28134.03    30133.68    749.82 o
  -2   0   6     1594.30     1600.65     48.71 o
   0   0   6    11696.81    12769.22    399.25 o
   4   0   6     2573.72     2673.74    114.80 o
   6   0   6     2152.80     2669.85    118.66 o
   8   0   6     4558.01     4990.45    302.78 o
  10   0   6     1186.01     1248.07    158.23 o
  12   0   6     4324.78     3904.72    290.47 o
  14   0   6        0.33       13.22     56.09 o
 -17   1   6      161.29        0.00     74.97 o
 -15   1   6       38.62        0.00     38.60 o
 -13   1   6      504.47      316.17    118.62 o
 -11   1   6       33.25       21.06     19.43 o
  -9   1   6       50.86       72.44     15.93 o
  -7   1   6     9760.08    11985.65    261.52 o
  -5   1   6    11950.60    13740.87    286.74 o
  -3   1   6       46.17       26.03     10.05 o
  -1   1   6     9721.08    10121.80    223.75 o
   1   1   6       43.09       48.74     11.84 o
   3   1   6     9034.77     8469.62    266.83 o
   5   1   6      623.58      393.06     30.00 o
   7   1   6       29.49       25.42     12.96 o
   9   1   6      213.08      146.46     42.54 o
  11   1   6      319.94      429.84     66.17 o
  13   1   6      578.42      571.33     92.23 o
  15   1   6        6.16       19.01     52.26 o
 -16   2   6     1173.77     1356.95    141.74 o
 -14   2   6       39.69       58.85     34.66 o
 -12   2   6     1960.09     1551.00     98.95 o
 -10   2   6     4715.18     5087.94    159.86 o
  -8   2   6     1017.77     1119.60     46.07 o
  -6   2   6     3325.25     3213.32     81.44 o
  -4   2   6     2890.25     2835.27     72.96 o
  -2   2   6    41404.45    46185.32    869.35 o
   0   2   6    17076.41    17642.87    384.54 o
   2   2   6      106.31      132.06     18.84 o
   4   2   6     2775.78     3092.09    158.70 o
   6   2   6     3519.82     3449.73    147.02 o
   8   2   6     6306.80     5311.75    307.30 o
  10   2   6      727.30      724.35     78.30 o
  12   2   6     2772.61     2438.30    155.61 o
  14   2   6      158.14       29.09     50.54 o
 -15   3   6       38.44       19.72     46.49 o
 -13   3   6      140.88      117.98     48.11 o
 -11   3   6      271.37      289.18     38.78 o
  -9   3   6     1691.15     1615.60     70.43 o
  -7   3   6     3297.68     3480.84    101.38 o
  -5   3   6     2574.01     3010.15     90.61 o
  -3   3   6     1219.70     1299.89     73.19 o
  -1   3   6      407.14      342.32     18.91 o
   1   3   6     2362.74     2537.89     76.97 o
   3   3   6     1492.61     1197.38     51.77 o
   5   3   6      137.88      131.03     19.38 o
   7   3   6     3373.71     3075.89    115.51 o
   9   3   6      920.29      979.77     89.36 o
  11   3   6     1298.54     1196.20    106.04 o
  13   3   6      145.69       46.95     43.02 o
  15   3   6        7.84       42.42     52.09 o
 -16   4   6       48.55        0.00     49.99 o
 -14   4   6      189.52      200.13     58.77 o
 -12   4   6     1147.00     1084.27     86.61 o
 -10   4   6     3730.07     3803.30    122.69 o
  -8   4   6     2706.84     2746.19     81.26 o
  -6   4   6     1610.00     1451.22     61.18 o
  -4   4   6     3332.69     3349.99     89.09 o
  -2   4   6    19569.56    23933.96    418.64 o
   0   4   6      442.88      347.42     28.94 o
   2   4   6    10094.94    10042.08    863.04 o
   4   4   6     1174.05     1053.84     50.94 o
   6   4   6       93.54       68.64     19.27 o
   8   4   6        0.19        4.76     20.66 o
  10   4   6        3.33        0.00     33.41 o
  12   4   6      512.30      477.38     76.49 o
  14   4   6       34.26       83.06     51.91 o
 -15   5   6      528.79      607.76    114.45 o
 -13   5   6        4.31       31.26     44.98 o
 -11   5   6      437.26      327.04     42.28 o
  -9   5   6      295.50      218.03     31.69 o
  -7   5   6     5897.60     6040.89    139.86 o
  -5   5   6     1323.72     1260.09     57.90 o
  -3   5   6      258.92      164.46     19.20 o
  -1   5   6      248.90      119.56     21.58 o
   1   5   6     2840.41     2724.22     99.66 o
   3   5   6     3402.53     3434.24    102.42 o
   5   5   6     7864.61     7794.68    202.05 o
   7   5   6      276.96      311.27     48.44 o
   9   5   6     5896.70     6225.53    403.74 o
  11   5   6     1256.86     1445.42    116.84 o
  13   5   6     1868.07     1925.02    198.68 o
 -14   6   6        8.66        4.12     44.94 o
 -12   6   6      249.53      276.64     60.79 o
 -10   6   6      299.68      306.41     37.58 o
  -8   6   6        1.86        0.00     14.50 o
  -6   6   6      661.80      519.99     43.90 o
  -4   6   6       34.18        1.01     12.49 o
  -2   6   6      978.12      964.15     49.31 o
   0   6   6      266.16      330.69     37.44 o
   2   6   6       58.87       27.68     20.21 o
   4   6   6     5887.83     6943.50    183.39 o
   6   6   6       68.76       85.67     20.83 o
   8   6   6        2.68        0.00     22.91 o
  10   6   6       31.94       18.26     31.80 o
  12   6   6     1203.11     1283.95    248.14 o
  14   6   6      131.19      144.31     74.32 o
 -15   7   6        0.08       53.63     61.79 o
 -13   7   6      156.46      208.92     74.05 o
 -11   7   6       11.92       20.59     38.90 o
  -9   7   6      512.97      505.48     50.44 o
  -7   7   6       16.31       18.43     16.24 o
  -5   7   6       54.23        0.00     14.33 o
  -3   7   6      126.17      181.61     33.05 o
  -1   7   6     3886.81     3781.17    155.52 o
   1   7   6      842.85      734.32     57.81 o
   3   7   6      648.49      498.30     39.15 o
   5   7   6     1935.98     1940.71     79.42 o
   7   7   6       54.79       30.63     25.04 o
   9   7   6     2804.91     2993.89    143.54 o
  11   7   6       55.63       75.31     48.04 o
  13   7   6      966.55     1072.64    134.47 o
 -14   8   6      847.82     1050.87    141.48 o
 -12   8   6       90.28      138.99     59.79 o
 -10   8   6       54.49       75.04     44.67 o
  -8   8   6        1.14        7.31     19.40 o
  -6   8   6     1573.96     1539.14     76.41 o
  -4   8   6        6.40        3.81     15.94 o
  -2   8   6       30.51       44.33     16.54 o
   0   8   6     1577.08     1777.29    117.43 o
   2   8   6      274.90      204.30     34.57 o
   4   8   6     1576.97     1565.96    140.25 o
   6   8   6      246.44      204.06     47.54 o
   8   8   6      387.19      372.86     64.74 o
  10   8   6     1078.07     1135.91    124.65 o
  12   8   6     2140.52     2529.97    215.23 o
 -13   9   6      160.87      176.14     70.85 o
 -11   9   6      834.96      966.55    257.64 o
  -9   9   6      308.21      303.99     71.39 o
  -7   9   6      207.78      174.90     29.97 o
  -5   9   6      150.89      132.27     33.59 o
  -3   9   6      860.68      776.45     53.81 o
  -1   9   6     1347.01     1254.05    105.22 o
   1   9   6       80.66       82.98     27.96 o
   3   9   6      601.58      637.20     77.53 o
   5   9   6      414.06      405.83    101.00 o
   7   9   6      174.22      101.44     41.97 o
   9   9   6      576.31      637.02     95.92 o
  11   9   6      155.05      222.22    100.78 o
 -12  10   6     3460.39     3562.42    230.96 o
 -10  10   6       14.87        0.00     57.68 o
  -8  10   6     2380.94     2392.97    178.48 o
  -6  10   6     1510.56     1641.93    112.13 o
  -4  10   6     1189.42     1090.99     73.25 o
  -2  10   6     2138.53     2448.93     91.26 o
   0  10   6      322.29      211.98     43.30 o
   2  10   6      836.95      825.90    129.73 o
   4  10   6      701.90      823.08     96.07 o
   6  10   6      381.07      446.83    143.87 o
   8  10   6     1000.92     1049.77    120.83 o
  10  10   6      391.72      417.31     84.24 o
 -11  11   6        8.88       75.13     93.25 o
  -9  11   6      988.59      868.55    121.50 o
  -7  11   6      147.82      152.24     43.20 o
  -5  11   6     2521.64     2474.70    249.43 o
  -3  11   6     1497.99     1456.90     96.55 o
  -1  11   6    11750.19    11847.14    375.07 o
   1  11   6      660.62      661.60     84.43 o
   3  11   6     5780.54     6324.76    276.45 o
   5  11   6      698.15      725.56     94.34 o
   7  11   6     1295.34     1239.48    128.63 o
   9  11   6      435.99      442.22     86.48 o
 -10  12   6        2.50        0.00     52.15 o
  -8  12   6       64.23      116.93     62.72 o
  -6  12   6      582.29      699.06     92.18 o
  -4  12   6      191.18      160.32     55.20 o
  -2  12   6      175.86      124.51     31.26 o
   0  12   6      222.86      311.14     50.16 o
   2  12   6     3122.87     3062.99    177.31 o
   4  12   6     1564.58     1688.68    145.50 o
   6  12   6        4.60        0.00     34.58 o
   8  12   6     1529.49     1595.46    155.72 o
  -9  13   6      474.74      585.96    150.02 o
  -7  13   6      244.73      183.77     94.85 o
  -5  13   6      696.70      765.22    113.73 o
  -3  13   6     1764.73     1402.55    113.95 o
  -1  13   6      956.45      765.66     84.30 o
   1  13   6        0.46        0.00     46.97 o
   3  13   6        0.30        2.12     33.29 o
   5  13   6      406.49      381.36     77.96 o
   7  13   6        0.23       54.59     48.41 o
  -6  14   6     1215.98     1068.86    199.27 o
  -4  14   6      150.55      153.45     43.59 o
  -2  14   6     2044.02     1920.58    135.03 o
   0  14   6     1835.75     1857.15    173.33 o
   2  14   6      828.64      849.99    110.79 o
   4  14   6     1195.85     1368.28    146.19 o
   6  14   6      466.06      526.05    137.71 o
  -3  15   6      480.12      335.13    111.49 o
  -1  15   6      130.63       82.00     38.16 o
   1  15   6      442.42      577.96     82.22 o
   3  15   6       13.04       41.30     49.53 o
 -15   1   7     3059.94     3548.63    267.06 o
 -13   1   7      845.44      853.27     72.77 o
 -11   1   7     3298.85     2992.68    163.16 o
  -9   1   7       82.59      110.44     18.78 o
  -7   1   7     8201.00     9150.98    209.32 o
  -5   1   7     1428.25     1183.73     38.46 o
  -3   1   7     1540.92     1334.71     65.36 o
  -1   1   7     9658.50     9985.49    232.61 o
   1   1   7    27464.38    30492.21    650.57 o
   3   1   7     4804.29     4565.72    235.34 o
   5   1   7      334.85      469.60     34.10 o
   7   1   7      630.26      546.60     49.34 o
   9   1   7     1247.76     1393.38    163.70 o
  11   1   7      149.98      128.07     45.64 o
  13   1   7        9.59        0.00     34.33 o
  15   1   7      708.49      569.68    150.71 o
 -16   2   7        2.89        0.00     66.41 o
 -14   2   7       58.94       23.16     38.70 o
 -12   2   7      370.69      331.24     47.59 o
 -10   2   7      820.82      742.01     49.98 o
  -8   2   7      478.97      342.18     28.62 o
  -6   2   7     2527.76     2625.22     71.52 o
  -4   2   7     1745.05     1788.51     63.43 o
  -2   2   7      811.11      807.29     44.78 o
   0   2   7     3788.53     3747.71    100.76 o
   2   2   7      547.64      314.13     44.74 o
   4   2   7       26.83       27.05     13.88 o
   6   2   7     1312.94     1370.89     61.53 o
   8   2   7     2734.55     2747.53    107.09 o
  10   2   7     1442.31     1454.06    108.91 o
  12   2   7     1174.75     1414.51    148.00 o
  14   2   7      395.64      420.62     94.94 o
 -15   3   7      151.26      200.04     62.38 o
 -13   3   7     1468.84     1275.62    133.11 o
 -11   3   7        4.05        2.15     20.01 o
  -9   3   7       75.60       42.57     20.15 o
  -7   3   7       38.74       38.82     13.50 o
  -5   3   7      305.67      288.96     28.33 o
  -3   3   7     6648.92     7016.84    134.76 o
  -1   3   7      773.53      721.76     28.69 o
   1   3   7     2456.99     2488.31    113.93 o
   3   3   7     4199.63     4137.95    134.79 o
   5   3   7     4382.65     4848.44    140.01 o
   7   3   7     3662.91     3800.20    129.36 o
   9   3   7     1190.97     1247.26     98.00 o
  11   3   7     1240.98     1125.13    102.67 o
  13   3   7      241.71      275.06     65.41 o
  15   3   7      403.13      161.09     77.74 o
 -16   4   7        0.23       25.82     51.42 o
 -14   4   7       86.33       60.36     44.54 o
 -12   4   7      502.30      726.78     95.03 o
 -10   4   7      133.46      140.92     28.24 o
  -8   4   7     3204.63     3136.41    109.40 o
  -6   4   7      316.65      190.16     30.61 o
  -4   4   7     5752.24     5198.15    274.79 o
  -2   4   7      506.96      687.83     46.58 o
   0   4   7     2798.88     3391.62     99.79 o
   2   4   7     3824.98     3151.90    111.28 o
   4   4   7     3825.86     4087.39    108.35 o
   6   4   7      128.97      140.30     22.68 o
   8   4   7     3101.31     2823.27    111.19 o
  10   4   7      942.84      761.14     83.79 o
  12   4   7      966.77      843.74    146.68 o
  14   4   7      293.97      367.89     78.87 o
 -15   5   7        0.89        0.00     44.43 o
 -13   5   7       67.34       62.68     42.70 o
 -11   5   7       21.89        2.80     24.68 o
  -9   5   7        5.27        0.00     15.20 o
  -7   5   7      342.59      342.61     29.82 o
  -5   5   7     1940.71     2018.28     67.03 o
  -3   5   7     1248.13     1409.26     55.94 o
  -1   5   7      209.16      166.33     22.76 o
   1   5   7    16482.63    17889.37    549.03 o
   3   5   7     1969.95     1912.14     69.12 o
   5   5   7     2117.31     2131.52    112.15 o
   7   5   7       49.34       28.40     21.79 o
   9   5   7      738.77      596.19     58.33 o
  11   5   7      717.19      718.27     88.15 o
  13   5   7       34.12       84.45     45.48 o
 -14   6   7      104.37       58.07     50.01 o
 -12   6   7      300.63      323.24     49.90 o
 -10   6   7      154.69       90.77     42.06 o
  -8   6   7      517.34      499.69     38.05 o
  -6   6   7     2006.83     1772.07     66.82 o
  -4   6   7      162.17      125.04     22.50 o
  -2   6   7    11271.73    11801.04    249.04 o
   0   6   7     2041.66     2309.71     93.89 o
   2   6   7     5335.41     3730.79   1083.00 o
   4   6   7        1.82        0.00     15.09 o
   6   6   7    18324.83    20643.98    475.93 o
   8   6   7     3709.52     4475.54    196.17 o
  10   6   7    10286.42    10149.53    595.78 o
  12   6   7     2385.77     2632.99    235.58 o
  14   6   7     3506.25     3907.51    257.25 o
 -15   7   7        0.18        0.00     57.56 o
 -13   7   7      107.96       92.08     55.58 o
 -11   7   7       36.73       11.69     31.12 o
  -9   7   7      733.74      724.83     77.79 o
  -7   7   7      860.55      946.58     56.78 o
  -5   7   7       18.32        4.88     15.73 o
  -3   7   7      920.72      960.74     47.29 o
  -1   7   7     2508.31     2524.07    128.04 o
   1   7   7        4.57       11.00     29.14 o
   3   7   7     3534.61     3916.27    143.18 o
   5   7   7       60.08       53.19     27.05 o
   7   7   7     3540.04     3783.33    189.97 o
   9   7   7      715.85      687.64    105.34 o
  11   7   7      315.22      373.97    118.56 o
  13   7   7        0.37       29.91     47.54 o
 -14   8   7      191.85      315.48     90.06 o
 -12   8   7     1480.02     1564.77    156.50 o
 -10   8   7       14.92        0.00     29.36 o
  -8   8   7     1892.03     2118.02    139.16 o
  -6   8   7      538.99      454.52     45.85 o
  -4   8   7        5.90       27.72     19.82 o
  -2   8   7     3019.24     2881.60    112.56 o
   0   8   7     1463.45     1474.68     84.02 o
   2   8   7     7075.67     7928.99    246.65 o
   4   8   7     4854.40     5383.63    186.98 o
   6   8   7     1640.09     1411.32    393.07 o
   8   8   7      365.67      296.18     67.03 o
  10   8   7     1561.71     1464.88    140.28 o
  12   8   7      325.90      381.91     82.85 o
 -13   9   7      398.74      322.10     88.35 o
 -11   9   7      161.11      385.17     86.41 o
  -9   9   7      691.15      673.95     80.18 o
  -7   9   7      139.75       87.59     28.27 o
  -5   9   7      648.06      610.43     53.34 o
  -3   9   7      117.04      158.01     27.56 o
  -1   9   7     1316.55     1432.52     89.83 o
   1   9   7     1446.75     1553.63     94.09 o
   3   9   7      171.41       42.79     47.09 o
   5   9   7        2.87        5.67     36.25 o
   7   9   7      340.50      333.81     77.52 o
   9   9   7       62.56       65.79     69.31 o
  11   9   7      776.61      920.79    124.22 o
 -12  10   7       30.90       68.50     59.10 o
 -10  10   7     1305.49     1327.80    145.96 o
  -8  10   7      116.34      152.31     55.58 o
  -6  10   7     3193.09     3004.26    118.27 o
  -4  10   7      219.84      206.63     36.65 o
  -2  10   7    15411.25    16565.90    403.76 o
   0  10   7      693.15      667.01     92.94 o
   2  10   7     4248.71     4073.15    162.96 o
   4  10   7      519.94      403.25     67.65 o
   6  10   7     9582.10    10756.25    724.35 o
   8  10   7        6.06        0.00     32.73 o
  10  10   7     2649.58     2855.30    195.47 o
 -11  11   7     2573.15     3132.59    220.98 o
  -9  11   7      722.18      738.85    113.41 o
  -7  11   7     1411.00     1387.40    150.94 o
  -5  11   7       87.72       95.14     31.51 o
  -3  11   7     7050.21     7369.46    307.43 o
  -1  11   7      674.99      728.61     86.11 o
   1  11   7     2174.46     2203.34    137.51 o
   3  11   7      130.97      174.83     48.21 o
   5  11   7     2801.09     2998.65    177.88 o
   7  11   7       87.17       62.00     44.70 o
   9  11   7     1132.20     1029.40    128.86 o
 -10  12   7      297.41      477.09    100.22 o
  -8  12   7       99.95      162.08     64.95 o
  -6  12   7       12.26       10.85     35.58 o
  -4  12   7     1629.47     1655.84    174.36 o
  -2  12   7       33.98       65.15     30.30 o
   0  12   7      103.26      214.32     72.50 o
   2  12   7      123.59       74.72     40.57 o
   4  12   7      269.51      281.62     62.34 o
   6  12   7        5.47        0.00     34.29 o
   8  12   7      276.25      200.53     60.68 o
  -9  13   7      276.33      285.46    108.53 o
  -7  13   7        2.25        0.00     50.51 o
  -5  13   7      501.28      507.07    129.50 o
  -3  13   7      157.11      157.73     53.41 o
  -1  13   7      187.71       63.84     55.89 o
   1  13   7      509.61      522.52     82.57 o
   3  13   7       30.04       41.70     35.50 o
   5  13   7        0.33       53.38     47.14 o
   7  13   7       19.89       66.65     50.83 o
  -6  14   7      121.23      117.65     89.38 o
  -4  14   7      376.09      401.28    129.96 o
  -2  14   7        6.93        3.06     36.79 o
   0  14   7      214.58      180.61     50.52 o
   2  14   7      862.43     1030.51    178.30 o
   4  14   7      355.89      364.87     81.25 o
  -3  15   7      916.52      217.97    103.51 o
  -1  15   7      662.96      610.49     81.67 o
   1  15   7       37.89        0.00     31.17 o
 -16   0   8     2550.85     3053.82    366.17 o
 -14   0   8        0.16        0.00     71.14 o
 -12   0   8     4100.16     4145.53    207.90 o
 -10   0   8      117.96       90.31     28.87 o
  -8   0   8     3063.11     2844.31    111.94 o
  -6   0   8     1127.05     1158.47     57.81 o
  -4   0   8    15402.39    16022.94    494.40 o
  -2   0   8     2141.68     1987.31     78.52 o
   0   0   8    26495.24    27431.97    832.75 o
   2   0   8     3067.62     3159.75    220.25 o
   4   0   8     9616.95     9949.12    337.05 o
   6   0   8     7461.76     7451.14    269.52 o
   8   0   8     3523.53     3614.70    246.24 o
  10   0   8     1386.39     1305.52    164.16 o
  12   0   8     2454.15     2221.63    228.91 o
  14   0   8      443.56      561.33    137.71 o
 -15   1   8        1.80       26.60     65.09 o
 -13   1   8     2194.29     2489.78    143.46 o
 -11   1   8        2.63        0.00     17.06 o
  -9   1   8     1361.65     1261.09     51.84 o
  -7   1   8      921.39      890.61     39.05 o
  -5   1   8     2210.68     1860.86     61.38 o
  -3   1   8     1327.50     1488.37     50.10 o
  -1   1   8     9416.77    10218.16    235.04 o
   1   1   8      365.66      291.50     25.91 o
   3   1   8      894.38      894.22     65.55 o
   5   1   8      739.05      894.69     47.04 o
   7   1   8      121.19       84.69     19.77 o
   9   1   8        6.73        0.00     19.98 o
  11   1   8      139.96       73.87     38.69 o
  13   1   8      200.67      124.96     53.36 o
  15   1   8       66.98       69.12     68.86 o
 -16   2   8      842.03     1021.90    159.44 o
 -14   2   8      222.99      143.87     51.70 o
 -12   2   8     1212.47     1258.89    104.21 o
 -10   2   8       70.14       62.86     20.83 o
  -8   2   8    12606.78    14352.65    307.53 o
  -6   2   8     9869.39    10517.75    226.97 o
  -4   2   8     3935.70     3998.01    114.63 o
  -2   2   8      972.70      764.32     44.45 o
   0   2   8    11184.01    11460.17    354.23 o
   2   2   8     6777.74     6313.70    240.54 o
   4   2   8      244.74      200.52     30.05 o
   6   2   8     4101.08     3908.66    133.35 o
   8   2   8     1140.22      903.41     95.35 o
  10   2   8     2464.01     2020.12    342.23 o
  12   2   8      326.70      184.44     67.26 o
  14   2   8        0.86       97.91     60.19 o
 -15   3   8     1089.53     1212.12    168.55 o
 -13   3   8      219.09      153.86     49.67 o
 -11   3   8     4758.26     4882.33    166.81 o
  -9   3   8      257.46      212.61     26.95 o
  -7   3   8     2015.77     1798.22     71.20 o
  -5   3   8     1941.85     1861.29     57.41 o
  -3   3   8     3869.47     4217.75     91.35 o
  -1   3   8     1698.87     1809.22     61.35 o
   1   3   8     2251.36     2230.34     74.93 o
   3   3   8      893.48      932.70     62.98 o
   5   3   8       55.32       14.99     15.25 o
   7   3   8       67.38       79.51     27.64 o
   9   3   8      134.48      151.04     64.75 o
  11   3   8       59.58       15.68     53.12 o
  13   3   8      781.41      865.08    125.56 o
 -16   4   8      405.13      272.79     98.62 o
 -14   4   8      654.70      654.70     89.31 o
 -12   4   8      866.57      666.93    271.43 o
 -10   4   8      434.53      351.70     57.93 o
  -8   4   8        3.13        9.64     12.85 o
  -6   4   8     2951.52     3167.80    123.53 o
  -4   4   8     2783.98     2832.95    115.64 o
  -2   4   8     4252.30     4662.96    111.85 o
   0   4   8     4370.60     4715.16    178.76 o
   2   4   8     5029.40     5880.49    274.28 o
   4   4   8     1364.74     1521.21     64.87 o
   6   4   8     4412.97     4632.18    274.72 o
   8   4   8     1997.95     1858.35     92.72 o
  10   4   8       72.62      150.94     44.03 o
  12   4   8     1036.30      987.16    161.10 o
  14   4   8        9.63        0.00     78.43 o
 -15   5   8      391.95      429.74     82.05 o
 -13   5   8      437.20      442.67    139.59 o
 -11   5   8     1465.42     1428.52     90.84 o
  -9   5   8     1559.21     1549.53    118.01 o
  -7   5   8      145.37      123.14     19.47 o
  -5   5   8      497.47      716.85     38.94 o
  -3   5   8     1086.73     1044.61     48.29 o
  -1   5   8      413.47      515.26     38.14 o
   1   5   8      814.09      916.38     50.23 o
   3   5   8     1468.93     1702.49     82.01 o
   5   5   8     4818.33     5300.85    137.83 o
   7   5   8      320.18      334.99     42.39 o
   9   5   8     3082.35     3013.05    123.66 o
  11   5   8      689.41      655.32     83.70 o
  13   5   8     1414.51     1627.23    139.66 o
 -14   6   8       77.34      108.10     54.38 o
 -12   6   8        0.01       15.97     28.96 o
 -10   6   8      846.16      799.49     70.36 o
  -8   6   8       77.46       95.75     23.90 o
  -6   6   8      217.61      225.32     26.98 o
  -4   6   8       37.12       24.80     17.04 o
  -2   6   8     3132.70     3289.34    110.90 o
   0   6   8       81.93       68.21     21.72 o
   2   6   8     1237.71      957.70     64.94 o
   4   6   8      725.19      709.12     47.59 o
   6   6   8        5.07        0.00     18.71 o
   8   6   8      180.40      133.85     40.08 o
  10   6   8        0.41       16.56     32.24 o
  12   6   8       18.36       48.48     49.49 o
 -15   7   8     2011.26     1764.28    216.83 o
 -13   7   8      255.14      267.22     64.52 o
 -11   7   8     3025.17     2897.48    128.95 o
  -9   7   8     1035.66      911.01     73.56 o
  -7   7   8     3269.70     3061.52    110.89 o
  -5   7   8     1503.92     1573.97     74.99 o
  -3   7   8     4854.73     4845.62    116.98 o
  -1   7   8      206.46      198.84     29.39 o
   1   7   8     1907.27     1645.30     81.21 o
   3   7   8     1031.26      994.77     88.19 o
   5   7   8      142.09      155.28     33.81 o
   7   7   8      438.19      318.20     60.91 o
   9   7   8     1665.69     1753.35    331.74 o
  11   7   8      524.31      401.56     79.92 o
  13   7   8     1552.10     1825.07    173.95 o
 -14   8   8        0.05       23.84     54.32 o
 -12   8   8      513.73      581.16     98.43 o
 -10   8   8      989.84      952.67     93.41 o
  -8   8   8      465.01      459.66     56.54 o
  -6   8   8      178.49      111.26     28.28 o
  -4   8   8        0.21        0.00     13.66 o
  -2   8   8     2683.37     2313.37     91.94 o
   0   8   8        7.87       14.53     20.04 o
   2   8   8     3283.61     3197.40    129.61 o
   4   8   8       48.99       39.72     22.25 o
   6   8   8     1524.80     1372.24    131.33 o
   8   8   8       80.93      135.15     47.16 o
  10   8   8     1215.66     1037.95    119.40 o
  12   8   8       23.07       41.39     50.15 o
 -13   9   8        0.17       22.34     55.44 o
 -11   9   8      178.19       98.24     59.27 o
  -9   9   8     1145.88     1271.72    107.84 o
  -7   9   8        5.90        0.49     27.11 o
  -5   9   8     1455.04     1443.96    132.91 o
  -3   9   8     1055.74      932.11     53.72 o
  -1   9   8     3939.59     4072.31    156.54 o
   1   9   8     2597.60     2867.97    125.67 o
   3   9   8     1198.50     1170.68    103.81 o
   5   9   8     3278.88     3853.63    237.00 o
   7   9   8      618.48      593.26    162.11 o
   9   9   8     1919.64     2078.81    234.61 o
  11   9   8       56.98       65.45     51.07 o
 -12  10   8     1059.69     1122.45    247.15 o
 -10  10   8      647.93      605.43    103.51 o
  -8  10   8     2266.33     2303.19    143.30 o
  -6  10   8       71.83       46.85     32.73 o
  -4  10   8     4017.43     3873.07    113.10 o
  -2  10   8     1336.83     1547.83     88.86 o
   0  10   8     4377.98     5026.81    187.62 o
   2  10   8     1802.86     2095.40    130.89 o
   4  10   8     7817.94     9004.89    353.84 o
   6  10   8     1363.52     1438.58    131.49 o
   8  10   8     3928.82     4637.30    241.40 o
  10  10   8       57.02       83.30     53.80 o
 -11  11   8       41.59       55.45     85.27 o
  -9  11   8     1131.82      993.28    132.72 o
  -7  11   8      303.64      333.90     70.88 o
  -5  11   8      848.82      871.54     89.35 o
  -3  11   8      309.49      275.26     38.18 o
  -1  11   8     1073.00     1021.41     92.47 o
   1  11   8      427.52      450.54     63.95 o
   3  11   8      428.65      478.52     80.71 o
   5  11   8      139.53      188.33     52.85 o
   7  11   8     1013.87     1179.00    130.42 o
   9  11   8       32.23      107.61     54.68 o
 -10  12   8        4.07       17.78     57.11 o
  -8  12   8        8.05        0.00     46.45 o
  -6  12   8        4.39        0.00     38.32 o
  -4  12   8       48.81       83.90     67.03 o
  -2  12   8       39.54      116.73     37.14 o
   0  12   8        3.85        0.00     33.74 o
   2  12   8      984.67     1052.09    266.30 o
   4  12   8       19.19        0.00     32.38 o
   6  12   8      828.73      851.21    224.81 o
   8  12   8        3.40       26.00     46.67 o
  -9  13   8      751.21     1052.56    197.22 o
  -7  13   8      971.71      557.23    138.62 o
  -5  13   8      967.75      709.89    102.98 o
  -3  13   8      444.99      374.71    136.12 o
  -1  13   8        2.23        0.00     27.67 o
   1  13   8     1100.62     1222.77    125.43 o
   3  13   8        3.84       16.83     39.41 o
   5  13   8      194.99      318.77     90.52 o
   7  13   8      576.73      587.33    143.18 o
  -6  14   8       24.73       12.97     44.83 o
  -4  14   8      853.88      786.14    165.98 o
  -2  14   8      679.12      641.77    108.74 o
   0  14   8        1.28       40.42     37.21 o
   2  14   8      340.06      402.69    101.23 o
   4  14   8       70.04       55.53     49.32 o
  -3  15   8      236.72        0.00     69.77 o
  -1  15   8      725.91      103.76     58.83 o
   1  15   8        7.19        0.00     36.35 o
 -15   1   9     3683.61     4300.80    277.74 o
 -13   1   9      590.15      691.48    119.27 o
 -11   1   9     7974.09     8857.58    296.07 o
  -9   1   9      166.55      167.66     22.00 o
  -7   1   9     6328.76     6394.34    140.50 o
  -5   1   9      629.16      767.46     32.97 o
  -3   1   9    10805.17    12312.05    275.16 o
  -1   1   9     1622.02     1839.88     59.65 o
   1   1   9     1528.37     1391.40     55.07 o
   3   1   9     2789.79     2259.29    457.80 o
   5   1   9       28.00       23.35     13.81 o
   7   1   9     2685.99     2794.74     95.78 o
   9   1   9       87.57       85.51     32.95 o
  11   1   9     1655.94     1659.78    140.18 o
  13   1   9      280.76      325.69    148.66 o
 -16   2   9        1.35       69.02     81.17 o
 -14   2   9      203.32      178.42     74.48 o
 -12   2   9      252.28      234.72     51.64 o
 -10   2   9     1367.33     1436.55     79.70 o
  -8   2   9     3382.17     3379.81    140.41 o
  -6   2   9    13177.80    14822.84    352.18 o
  -4   2   9     2751.21     2887.88    100.10 o
  -2   2   9    19666.28    22975.32    586.82 o
   0   2   9     5014.65     5141.04    173.43 o
   2   2   9     5382.51     5610.35    346.13 o
   4   2   9      873.98      836.60     56.87 o
   6   2   9     1642.80     1373.46     94.91 o
   8   2   9      447.61      453.80     53.47 o
  10   2   9      132.83      134.07     48.17 o
  12   2   9       56.32       46.14     41.08 o
  14   2   9      241.39      246.89     88.92 o
 -15   3   9      579.23      814.01    145.91 o
 -13   3   9        5.83       20.44     34.90 o
 -11   3   9       42.49        7.39     24.31 o
  -9   3   9      890.01      833.47     53.60 o
  -7   3   9      150.31      115.88     18.42 o
  -5   3   9        7.30        2.91      8.95 o
  -3   3   9      111.93      127.72     17.61 o
  -1   3   9      882.15      771.01     38.09 o
   1   3   9     1738.24     1759.02     65.92 o
   3   3   9     6687.28     6647.62    180.27 o
   5   3   9     8417.62     8812.49    264.43 o
   7   3   9      495.04      418.62     56.43 o
   9   3   9     1835.02     1572.80    137.77 o
  11   3   9      151.65      156.19     52.34 o
  13   3   9     1806.44     1992.64    187.50 o
 -16   4   9      225.11      280.53    102.26 o
 -14   4   9     1194.54      972.90    157.72 o
 -12   4   9     1802.55     1960.96    131.49 o
 -10   4   9      301.38      383.64     49.37 o
  -8   4   9     1348.32     1181.55     62.52 o
  -6   4   9     3896.98     4370.25    135.00 o
  -4   4   9    15200.20    17541.71    337.70 o
  -2   4   9     4670.72     5173.29    122.63 o
   0   4   9    22328.04    24368.87    539.94 o
   2   4   9     7184.87     8333.14    244.40 o
   4   4   9     4009.52     3990.40    268.47 o
   6   4   9     1009.42      906.24    118.03 o
   8   4   9      504.96      540.77     65.14 o
  10   4   9     1245.88     1426.57    141.47 o
  12   4   9      453.08      259.47     75.37 o
  14   4   9       48.21      102.11     63.21 o
 -15   5   9       29.37        0.00     67.43 o
 -13   5   9      381.18      298.16    103.30 o
 -11   5   9      757.51      604.43     75.81 o
  -9   5   9     1562.07     1647.60    115.29 o
  -7   5   9       11.81        0.00     16.84 o
  -5   5   9     1396.39     1295.94     57.40 o
  -3   5   9     1477.86     1827.59     56.22 o
  -1   5   9     2216.02     2545.17     87.66 o
   1   5   9       81.42       92.19     20.10 o
   3   5   9      546.28      335.52     35.02 o
   5   5   9     3532.52     3637.09    120.00 o
   7   5   9      288.78      165.67     33.89 o
   9   5   9     1843.50     1715.41    140.60 o
  11   5   9       32.55       24.35     38.42 o
  13   5   9       24.91        9.30     45.38 o
 -14   6   9      397.45      422.48     77.50 o
 -12   6   9      230.21      272.84     50.85 o
 -10   6   9       55.46       38.15     29.20 o
  -8   6   9     2624.44     2772.91    111.35 o
  -6   6   9     4754.29     5152.50    143.76 o
  -4   6   9      921.26      861.87     37.24 o
  -2   6   9     6562.94     7286.23    439.48 o
   0   6   9        0.88        9.24     14.13 o
   2   6   9     3153.26     2724.34     97.30 o
   4   6   9        7.57       25.37     19.20 o
   6   6   9     1706.52     1527.81     94.32 o
   8   6   9       41.76       45.82     25.74 o
  10   6   9      556.54      540.17     87.01 o
  12   6   9      365.75      408.64    144.32 o
 -13   7   9       61.94       55.38     48.93 o
 -11   7   9     1539.75     1700.56    103.68 o
  -9   7   9      722.19      666.18     65.28 o
  -7   7   9       27.14       46.64     27.45 o
  -5   7   9        8.50        0.00     24.42 o
  -3   7   9       81.03      102.39     21.63 o
  -1   7   9      851.21      814.73     55.97 o
   1   7   9     7752.34     8795.94    233.20 o
   3   7   9        3.09        0.00     16.86 o
   5   7   9        2.77        0.00     18.13 o
   7   7   9      827.82      788.81     75.96 o
   9   7   9      998.63     1082.58    106.72 o
  11   7   9      887.64      937.90    120.51 o
  13   7   9        1.21       27.87     52.78 o
 -14   8   9     2274.64     2454.69    205.43 o
 -12   8   9     3773.18     3543.65    174.77 o
 -10   8   9      424.66      364.24     61.89 o
  -8   8   9     1655.74     1400.14     91.06 o
  -6   8   9     1000.10      771.20     80.37 o
  -4   8   9     7671.76     8083.58    335.33 o
  -2   8   9      232.55      124.35     32.52 o
   0   8   9     3173.42     3336.60    118.88 o
   2   8   9     1373.34     1421.16     87.42 o
   4   8   9     2448.10     2554.46    116.12 o
   6   8   9     1015.83      951.01    100.80 o
   8   8   9      219.69      221.55     58.70 o
  10   8   9      840.75      867.81    114.12 o
  12   8   9       27.80       29.03     46.67 o
 -13   9   9      112.71       39.76     60.09 o
 -11   9   9        0.28        0.00     35.70 o
  -9   9   9      181.59      241.34     52.50 o
  -7   9   9      841.31      802.86    118.94 o
  -5   9   9      126.85      145.07     39.70 o
  -3   9   9       13.76        3.09     16.81 o
  -1   9   9       18.52        0.00     24.56 o
   1   9   9      166.05      189.26     38.16 o
   3   9   9     3033.65     3295.50    233.93 o
   5   9   9      573.21      543.53     62.05 o
   7   9   9      737.42      849.62    114.91 o
   9   9   9      727.44      620.09     94.54 o
  11   9   9      406.35      300.97     78.02 o
 -12  10   9      100.47      130.14     64.97 o
 -10  10   9      383.14      370.57     68.80 o
  -8  10   9      200.42      144.61     46.28 o
  -6  10   9     3465.09     3534.57    169.00 o
  -4  10   9       19.98        4.40     22.02 o
  -2  10   9     3981.38     3811.66    125.38 o
   0  10   9     2127.01     2187.86    113.04 o
   2  10   9     7684.29     8273.63    271.22 o
   4  10   9       55.76       12.13     24.37 o
   6  10   9     6294.98     6996.24    307.14 o
   8  10   9      985.09      927.44    114.08 o
  10  10   9     2138.44     2198.37    255.82 o
 -11  11   9     1322.96     1612.17    171.19 o
  -9  11   9       58.73       39.98     53.44 o
  -7  11   9     1157.80     1163.49    110.69 o
  -5  11   9       21.27        1.66     29.69 o
  -3  11   9     2618.98     2605.36    119.44 o
  -1  11   9     1642.03     1612.48    107.86 o
   1  11   9      311.89      261.46     48.16 o
   3  11   9      130.52      140.05     47.95 o
   5  11   9      262.38      286.78     64.92 o
   7  11   9     1165.62     1429.82    142.37 o
   9  11   9       16.35       14.28     43.39 o
 -10  12   9      143.64      214.60     76.98 o
  -8  12   9     1815.77     1957.41    240.77 o
  -6  12   9      176.19      166.64     61.42 o
  -4  12   9      597.99      657.76     82.68 o
  -2  12   9       24.74       40.38     26.87 o
   0  12   9     1349.05     1205.80    117.69 o
   2  12   9      146.06       78.68     39.42 o
   4  12   9       53.84       74.02     43.17 o
   6  12   9        2.26        0.00     36.10 o
   8  12   9      292.64      467.45     89.30 o
  -7  13   9     1630.74     1999.10    254.90 o
  -5  13   9     1118.97     1163.23    135.98 o
  -3  13   9      106.13      160.07     47.56 o
  -1  13   9      422.55      434.17     63.61 o
   1  13   9     1535.53     1495.20    137.57 o
   3  13   9      218.98      210.38     62.16 o
   5  13   9      198.51      286.87     68.95 o
   7  13   9      122.21       68.22     55.97 o
  -6  14   9       77.10       15.25     52.81 o
  -4  14   9      462.59      373.98     85.50 o
  -2  14   9      341.92      251.71     69.32 o
   0  14   9      878.74      903.27     97.94 o
   2  14   9      153.31      210.49    102.37 o
   4  14   9      389.45      307.60    132.70 o
 -16   0  10      112.83        0.00    105.79 o
 -14   0  10      346.51      360.24    143.64 o
 -12   0  10     1116.42     1299.60    215.69 o
 -10   0  10      777.27      578.63     83.33 o
  -8   0  10     7321.99     7027.82    218.91 o
  -6   0  10       75.48       49.43     15.05 o
  -4   0  10    22931.40    25849.89   1135.66 o
  -2   0  10     5809.52     6223.95    211.11 o
   0   0  10    50272.36    55112.46   1642.03 o
   2   0  10    16243.79    15425.50   1021.44 o
   4   0  10     5394.21     5404.55    210.23 o
   6   0  10     2699.62     2261.54    321.25 o
   8   0  10     2002.84     1997.27    173.74 o
  10   0  10     4303.99     4334.72    300.50 o
  12   0  10      290.32      129.50     67.94 o
  14   0  10      351.18      361.15    109.44 o
 -15   1  10      247.99      287.60     95.17 o
 -13   1  10      739.93      711.25    121.69 o
 -11   1  10       90.21      115.93     44.33 o
  -9   1  10     1014.02     1090.15     57.59 o
  -7   1  10      153.46      127.23     16.48 o
  -5   1  10     2877.29     3134.96    110.91 o
  -3   1  10      230.97      272.48     22.78 o
  -1   1  10     2160.76     1758.28     59.86 o
   1   1  10       98.51      184.44     45.35 o
   3   1  10     4629.77     4288.53    615.68 o
   5   1  10     3426.76     3359.34    110.08 o
   7   1  10      170.75      232.95     29.30 o
   9   1  10     2073.05     2026.24    201.32 o
  11   1  10      129.91       79.50     39.21 o
  13   1  10      237.48      179.70     85.73 o
 -16   2  10      206.10      144.75     81.89 o
 -14   2  10      240.79      315.35     96.65 o
 -12   2  10     2895.55     3006.32    206.01 o
 -10   2  10      126.92       86.59     24.22 o
  -8   2  10    13104.41    13867.29    309.61 o
  -6   2  10      104.72       74.15     16.66 o
  -4   2  10    23485.33    26870.71    663.49 o
  -2   2  10      611.10      660.35     44.32 o
   0   2  10     1686.50     1617.62     77.79 o
   2   2  10      264.04      243.74     28.43 o
   4   2  10     6632.48     6828.90    213.77 o
   6   2  10      298.66      327.07     36.97 o
   8   2  10     1816.39     1875.50    101.85 o
  10   2  10     1105.87     1086.76    123.26 o
  12   2  10      421.30      207.62     65.39 o
  14   2  10      918.65      956.70    135.16 o
 -15   3  10      892.17      925.10    152.51 o
 -13   3  10      977.18      871.86    133.54 o
 -11   3  10      796.55      715.75     64.53 o
  -9   3  10       18.22        4.02     18.15 o
  -7   3  10     2360.44     2392.05     83.26 o
  -5   3  10       55.68       65.19     20.24 o
  -3   3  10      383.25      383.99     29.85 o
  -1   3  10     5199.87     5505.31    144.05 o
   1   3  10     1333.21     1285.46     56.34 o
   3   3  10      246.37      157.95     25.05 o
   5   3  10     4629.55     4918.42    215.89 o
   7   3  10      878.58      925.17     79.43 o
   9   3  10     1719.28     1771.82    149.03 o
  11   3  10     1674.73     1552.62    153.71 o
  13   3  10      329.48      201.93     70.78 o
 -16   4  10      101.31       83.78     84.99 o
 -14   4  10      145.67      245.71     85.26 o
 -12   4  10      158.11      110.55     34.55 o
 -10   4  10       44.56       46.70     26.79 o
  -8   4  10     3879.65     3627.35    114.23 o
  -6   4  10      209.50      179.61     29.51 o
  -4   4  10     3638.63     3782.29     89.16 o
  -2   4  10        1.61       15.63     10.02 o
   0   4  10    15442.30    17432.90    400.78 o
   2   4  10     7659.38     7480.52    253.33 o
   4   4  10     2114.47     2076.04    122.55 o
   6   4  10      920.88      764.32     64.15 o
   8   4  10      611.35      632.82     71.91 o
  10   4  10     2061.80     2460.61    175.44 o
  12   4  10      176.27      170.79     60.82 o
  14   4  10        1.17        0.00     57.23 o
 -15   5  10      317.88      404.81    176.47 o
 -13   5  10     1231.49     1185.75    201.81 o
 -11   5  10       86.70       67.79     30.99 o
  -9   5  10      279.28      308.75     37.20 o
  -7   5  10        3.33        0.00     18.97 o
  -5   5  10      461.78      514.06     61.44 o
  -3   5  10      186.48      173.43     24.04 o
  -1   5  10        3.52       17.87     14.26 o
   1   5  10      931.20      902.87     69.64 o
   3   5  10      141.99       78.35     20.13 o
   5   5  10      120.34      118.49     24.50 o
   7   5  10        1.10       32.97     22.23 o
   9   5  10      366.34      351.15     57.43 o
  11   5  10      218.69      126.94     54.19 o
  13   5  10      300.59      316.77    123.35 o
 -14   6  10      114.01      138.56     56.61 o
 -12   6  10      627.36      636.74     77.41 o
 -10   6  10      981.85      827.70    104.24 o
  -8   6  10        0.21        4.29     19.12 o
  -6   6  10       85.54      106.90     26.98 o
  -4   6  10      715.95      737.95     48.03 o
  -2   6  10     2182.70     2391.54     93.07 o
   0   6  10       56.97      102.51     23.01 o
   2   6  10     1477.61     1678.86     82.30 o
   4   6  10        5.35       19.93     15.62 o
   6   6  10        6.70       14.83     21.16 o
   8   6  10      319.89      258.07     47.02 o
  10   6  10       53.82       89.96     45.02 o
  12   6  10      597.68      620.56    132.47 o
 -13   7  10      524.89      474.33    142.04 o
 -11   7  10     1478.12     1649.57    119.71 o
  -9   7  10      446.79      422.21     63.01 o
  -7   7  10     3590.18     4145.76    169.50 o
  -5   7  10        0.24        0.00     23.65 o
  -3   7  10     3037.84     3275.76    103.46 o
  -1   7  10        1.37       27.44     17.05 o
   1   7  10     1229.95     1265.59    113.80 o
   3   7  10      264.92      163.76     28.75 o
   5   7  10      145.35       89.17     25.16 o
   7   7  10      286.92      289.86     48.00 o
   9   7  10      149.56      147.37     59.03 o
  11   7  10       37.62        0.00     41.41 o
 -14   8  10       12.35       15.68     60.69 o
 -12   8  10     1521.47     1514.50    129.16 o
 -10   8  10      564.91      604.31     78.42 o
  -8   8  10      579.49      639.48     74.09 o
  -6   8  10      293.76      226.53     47.38 o
  -4   8  10     3223.56     3230.96    126.76 o
  -2   8  10       88.76      127.07     26.35 o
   0   8  10       72.59       63.96     23.80 o
   2   8  10     1217.41     1051.49     69.41 o
   4   8  10        1.67       18.25     19.11 o
   6   8  10     3738.04     3980.25    287.44 o
   8   8  10       51.41       56.22     30.66 o
  10   8  10      713.55      859.85    266.53 o
  12   8  10      226.53       99.07     88.24 o
 -13   9  10      273.11      268.87     83.10 o
 -11   9  10       62.40       53.34     42.09 o
  -9   9  10     2078.76     2109.02    137.83 o
  -7   9  10      251.68      238.46     54.28 o
  -5   9  10     6279.67     6046.76    300.14 o
  -3   9  10       19.79       34.01     26.35 o
  -1   9  10     3581.95     3607.58    131.08 o
   1   9  10       72.66      104.44     28.45 o
   3   9  10     3971.71     3450.09    241.68 o
   5   9  10      771.01      744.66    189.24 o
   7   9  10     3268.80     3378.72    160.26 o
   9   9  10      283.30      391.85     63.66 o
  11   9  10      663.28      496.58    128.59 o
 -12  10  10     1615.37     1861.81    418.38 o
 -10  10  10     1386.48     1255.78    193.88 o
  -8  10  10     3459.34     3791.59    218.98 o
  -6  10  10     1236.12     1155.34    106.99 o
  -4  10  10     3140.44     3423.34    140.90 o
  -2  10  10      992.13      827.01     75.64 o
   0  10  10     1876.88     1913.76     98.12 o
   2  10  10     1701.75     1640.92    104.88 o
   4  10  10     2436.34     2486.93    123.42 o
   6  10  10        0.18       48.33     38.11 o
   8  10  10     1062.03     1181.20    110.91 o
  10  10  10       44.87      101.00     49.10 o
 -11  11  10       52.39       47.81     61.66 o
  -9  11  10      292.29      315.23     64.43 o
  -7  11  10      595.26      732.44     90.54 o
  -5  11  10      142.15       86.21     38.85 o
  -3  11  10      560.98      583.29     63.65 o
  -1  11  10     1767.66     1936.19    125.22 o
   1  11  10       16.61       55.04     27.86 o
   3  11  10       18.34       37.52     34.15 o
   5  11  10      579.24      666.04     94.26 o
   7  11  10     1296.72     1584.11    150.51 o
   9  11  10       28.33       33.69     41.26 o
 -10  12  10      546.00      585.54    127.22 o
  -8  12  10      773.53      993.16    184.22 o
  -6  12  10     1768.38     1544.81    129.87 o
  -4  12  10     1288.99     1230.36    113.10 o
  -2  12  10      133.91      154.10     39.40 o
   0  12  10      766.05      577.34     71.27 o
   2  12  10     1093.75     1346.23    129.33 o
   4  12  10        1.83        0.00     35.92 o
   6  12  10     3385.76     4029.96    228.42 o
   8  12  10      198.63       75.61    140.45 o
  -7  13  10      178.58       81.17     77.52 o
  -5  13  10      355.99      353.94     80.70 o
  -3  13  10       88.45      114.71     46.98 o
  -1  13  10      911.51      873.61     97.34 o
   1  13  10      237.56      184.97     54.98 o
   3  13  10      968.13     1147.21    129.49 o
   5  13  10      240.20      269.99     75.47 o
  -6  14  10        3.61        0.00     48.21 o
  -4  14  10      813.26      690.13    114.11 o
  -2  14  10       83.89       65.72     42.98 o
   0  14  10     1612.10     1479.70    157.13 o
   2  14  10        0.06        0.00     35.30 o
 -15   1  11     1638.56     1644.29    195.93 o
 -13   1  11      214.97       34.22     62.69 o
 -11   1  11    10792.48    11532.85    380.45 o
  -9   1  11      265.84      267.19     42.32 o
  -7   1  11    21697.79    24768.98    511.48 o
  -5   1  11     1141.67      965.57     55.01 o
  -3   1  11    22065.46    24977.78    816.58 o
  -1   1  11      191.95      253.67     24.42 o
   1   1  11     7605.06     8000.20    201.85 o
   3   1  11     1895.13     2007.49    106.41 o
   5   1  11     1347.55     1338.69     67.95 o
   7   1  11      417.55      373.29     47.33 o
   9   1  11      180.28      176.17     46.47 o
  11   1  11       69.86       48.47     40.53 o
  13   1  11       12.80       47.48     44.10 o
 -16   2  11      174.20      149.40     94.28 o
 -14   2  11        7.65        0.00     58.36 o
 -12   2  11      626.26      556.66    109.19 o
 -10   2  11      731.47      711.52     66.61 o
  -8   2  11       26.44       11.94     16.18 o
  -6   2  11     2897.43     3027.80    147.36 o
  -4   2  11      900.30      795.83     46.84 o
  -2   2  11    10606.95    11812.25    271.67 o
   0   2  11     4515.95     5206.76    139.20 o
   2   2  11     9693.33    10788.74    328.69 o
   4   2  11     8564.98     8757.76    229.24 o
   6   2  11     2822.52     2904.27    105.77 o
   8   2  11     1595.53     1509.47    133.33 o
  10   2  11     1591.58     1700.80    154.55 o
  12   2  11      572.05      427.01     81.21 o
  14   2  11      493.87      486.88    104.16 o
 -15   3  11      285.64      226.85     95.06 o
 -13   3  11        4.21        0.00     90.29 o
 -11   3  11     2933.88     3112.66    277.08 o
  -9   3  11     2291.94     2154.19    133.38 o
  -7   3  11     1950.85     1933.14     74.19 o
  -5   3  11       20.56        0.00     14.87 o
  -3   3  11     4192.09     4264.73    125.93 o
  -1   3  11     3089.72     3447.67    101.87 o
   1   3  11       48.43       26.41     14.35 o
   3   3  11      314.85      291.81     33.94 o
   5   3  11        7.04        0.00     15.01 o
   7   3  11      928.30      821.29    110.05 o
   9   3  11      899.47     1056.01    120.30 o
  11   3  11       88.14       28.99     46.51 o
  13   3  11        0.21        0.00     37.76 o
 -14   4  11     3628.50     3874.94    265.20 o
 -12   4  11       72.84       24.27     40.45 o
 -10   4  11     2062.29     1985.38    109.96 o
  -8   4  11      173.96      143.15     28.63 o
  -6   4  11     3424.24     3497.29    119.02 o
  -4   4  11      106.45       58.15     16.37 o
  -2   4  11     1577.63     1965.48     71.19 o
   0   4  11     1253.45     1122.47     64.50 o
   2   4  11       13.10        0.00     14.28 o
   4   4  11     4072.57     4111.78    146.77 o
   6   4  11      235.39      268.83     41.25 o
   8   4  11     1000.33      920.52     86.48 o
  10   4  11      110.18      103.84     47.39 o
  12   4  11      443.96      508.80     96.26 o
 -15   5  11       72.82       52.99     75.14 o
 -13   5  11      381.42      411.09    151.62 o
 -11   5  11      246.28      148.19     58.38 o
  -9   5  11      216.26      258.30     36.73 o
  -7   5  11      224.95      237.87     36.21 o
  -5   5  11      329.60      327.15     43.11 o
  -3   5  11      188.54      151.48     21.27 o
  -1   5  11      796.88      811.71     51.15 o
   1   5  11      257.04      209.89     29.82 o
   3   5  11      139.35      103.40     25.41 o
   5   5  11     1808.62     1875.04     84.20 o
   7   5  11      265.79      170.97     99.43 o
   9   5  11      233.88      197.19     54.62 o
  11   5  11       22.29       29.54     39.30 o
  13   5  11       22.56       14.14     56.15 o
 -14   6  11      474.61      561.45    119.55 o
 -12   6  11      154.97      128.03     41.20 o
 -10   6  11     2309.76     2466.28    141.77 o
  -8   6  11      250.63      203.44     36.51 o
  -6   6  11     1224.80      906.17     97.83 o
  -4   6  11       23.81       42.14     19.77 o
  -2   6  11      135.24       86.92     38.44 o
   0   6  11     1452.38     1519.40     70.35 o
   2   6  11       34.61       27.92     23.17 o
   4   6  11     3328.99     3605.36    246.68 o
   6   6  11      148.73      150.87     34.08 o
   8   6  11      649.07      458.71    104.37 o
  10   6  11      388.88      326.22    139.54 o
  12   6  11      177.19      232.35     71.59 o
 -13   7  11        0.01        0.00     50.86 o
 -11   7  11     1311.65     1409.77    112.23 o
  -9   7  11      871.32      709.88     77.13 o
  -7   7  11     5517.82     6000.12    397.22 o
  -5   7  11      556.70      383.73     55.10 o
  -3   7  11     3585.96     3793.71    135.77 o
  -1   7  11        0.88        0.00     17.06 o
   1   7  11     3542.62     3629.13    124.73 o
   3   7  11        4.49        0.00     14.94 o
   5   7  11      144.00       86.37     34.95 o
   7   7  11     1010.75     1000.91     88.52 o
   9   7  11      216.53      222.36     48.58 o
  11   7  11      202.20      282.86     73.50 o
 -12   8  11     5808.27     6394.62    258.17 o
 -10   8  11     3238.43     3347.42    241.49 o
  -8   8  11     5269.04     5528.08    213.14 o
  -6   8  11     6348.40     6933.57    255.21 o
  -4   8  11     6633.74     6697.84    207.92 o
  -2   8  11     1418.56     1561.36     79.17 o
   0   8  11     6537.72     7275.20    209.31 o
   2   8  11      215.84      170.75     31.83 o
   4   8  11     3001.94     3181.55    121.18 o
   6   8  11      240.23      204.15     43.43 o
   8   8  11     1825.70     2163.86    132.07 o
  10   8  11      895.60      875.50    157.55 o
 -13   9  11       80.02      126.38     54.07 o
 -11   9  11      135.49      170.85     54.07 o
  -9   9  11      958.81      956.20     98.65 o
  -7   9  11      181.54      245.96     52.92 o
  -5   9  11     1816.89     1620.30    119.76 o
  -3   9  11      388.59      385.34     62.59 o
  -1   9  11      157.39       60.70     24.84 o
   1   9  11      738.47      789.80     64.98 o
   3   9  11      957.10      641.10     73.09 o
   5   9  11     1310.90     1410.94    103.94 o
   7   9  11        2.23       39.63     29.34 o
   9   9  11       31.77       49.51     38.55 o
 -12  10  11        8.74        0.00     42.85 o
 -10  10  11      467.22      631.57     86.35 o
  -8  10  11      511.69      644.04    148.88 o
  -6  10  11        2.29        0.00     32.05 o
  -4  10  11      325.58      204.07     69.57 o
  -2  10  11        7.54       39.99     25.51 o
   0  10  11      233.23      264.81     41.39 o
   2  10  11      425.82      396.52     50.17 o
   4  10  11       79.60       20.11     23.91 o
   6  10  11     1778.41     1765.61    223.55 o
   8  10  11       10.89       53.16     37.44 o
  10  10  11     1607.73      706.36    765.62 o
 -11  11  11        0.81        7.48     43.84 o
  -9  11  11       11.18       39.64     40.29 o
  -7  11  11      778.85      827.72     98.97 o
  -5  11  11      503.08      509.83     84.38 o
  -3  11  11      893.31      782.29     75.34 o
  -1  11  11      573.66      575.44     72.41 o
   1  11  11      804.61      849.65     75.07 o
   3  11  11     1137.48     1229.19     89.45 o
   5  11  11     1118.91      994.85    125.18 o
   7  11  11     1373.63     1798.33    135.35 o
  -8  12  11       26.69       27.19     50.04 o
  -6  12  11      872.70      802.44    114.06 o
  -4  12  11      261.02      284.86     59.87 o
  -2  12  11       65.72       34.30     31.56 o
   0  12  11       36.16        9.01     32.71 o
   2  12  11     1246.35     1439.66    100.39 o
   4  12  11      154.93      174.16     47.43 o
   6  12  11      599.70      536.60     80.18 o
  -7  13  11     1908.32     1758.33    242.14 o
  -5  13  11      745.05      781.69    100.33 o
  -3  13  11      865.54      761.55     80.46 o
  -1  13  11       74.40       50.33     37.32 o
   1  13  11      903.99     1003.83    127.97 o
   3  13  11      759.68      924.55    116.72 o
   5  13  11        3.11        0.00     42.40 o
  -4  14  11     2204.02     2620.53    208.99 o
  -2  14  11      379.18      517.64     78.85 o
   0  14  11      565.10      737.80     96.43 o
   2  14  11        2.69       25.04     48.18 o
 -16   0  12      551.07      645.69    186.50 o
 -14   0  12      730.39      609.67    171.91 o
 -12   0  12     1590.28     1719.11    243.50 o
 -10   0  12     2534.21     2413.23    162.92 o
  -8   0  12      121.34       74.31     38.13 o
  -6   0  12       16.22       14.21     27.93 o
  -4   0  12     7988.13     8498.90    282.35 o
  -2   0  12     9819.26    10623.23    347.24 o
   0   0  12     7346.97     6955.76    257.99 o
   2   0  12     3042.19     3343.84    158.48 o
   4   0  12    13560.07    13905.98   1458.06 o
   6   0  12      996.43     1002.76     88.92 o
   8   0  12     5293.04     4907.46    319.20 o
  10   0  12     1160.06     1150.48    170.54 o
  12   0  12     2663.13     2571.83    267.22 o
 -15   1  12      231.30      308.22    100.66 o
 -13   1  12       27.57        0.00    116.51 o
 -11   1  12      446.79      454.50     70.58 o
  -9   1  12      241.60      194.26     40.08 o
  -7   1  12      284.38      317.61     58.97 o
  -5   1  12     2441.11     2252.74    168.03 o
  -3   1  12      860.01      791.87     48.12 o
  -1   1  12     8198.05     8947.55    216.67 o
   1   1  12      141.83      107.55     21.28 o
   3   1  12        0.03        1.87     12.50 o
   5   1  12      658.49      578.19     86.61 o
   7   1  12      160.64      141.28     31.53 o
   9   1  12      200.44      165.42     46.65 o
  11   1  12     1056.23      807.35    155.72 o
  13   1  12      235.65      232.39     66.79 o
 -16   2  12        0.40       41.06     83.33 o
 -14   2  12        4.50       10.71     63.04 o
 -12   2  12      345.04      409.86    160.97 o
 -10   2  12      101.46       43.60     32.96 o
  -8   2  12     6621.96     6999.14    361.42 o
  -6   2  12      627.65      601.42     45.91 o
  -4   2  12    19306.26    22018.39    437.86 o
  -2   2  12     8077.74     7912.77    193.12 o
   0   2  12    46738.11    53510.00   1611.68 o
   2   2  12     1284.36     1487.78     82.58 o
   4   2  12    13681.31    14529.96    434.00 o
   6   2  12     1831.73     1825.27     82.39 o
   8   2  12     2802.96     3161.38    184.50 o
  10   2  12       26.63        8.92     33.77 o
  12   2  12     3449.51     3200.39    218.31 o
 -15   3  12      554.40      580.42    187.87 o
 -13   3  12      984.83      956.82    145.76 o
 -11   3  12     3015.09     3115.22    201.92 o
  -9   3  12     4169.29     4420.05    147.67 o
  -7   3  12     3163.93     3171.16    112.04 o
  -5   3  12      398.12      421.21     45.44 o
  -3   3  12     7213.18     7302.94    193.30 o
  -1   3  12     1296.89     1330.73    101.49 o
   1   3  12       66.09       31.60     15.49 o
   3   3  12     1862.81     2025.40    125.07 o
   5   3  12      776.17      599.56     81.15 o
   7   3  12     1222.20     1505.31    177.65 o
   9   3  12       16.89       31.07     46.51 o
  11   3  12       45.83       69.66     47.96 o
  13   3  12       14.59        0.00     42.83 o
 -14   4  12      968.38     1024.92    250.34 o
 -12   4  12     1056.19      876.63    117.20 o
 -10   4  12       49.01       41.91     31.87 o
  -8   4  12       43.52       30.25     20.68 o
  -6   4  12      922.65      790.22     57.09 o
  -4   4  12     1531.65     1433.24     58.75 o
  -2   4  12      574.47      677.71     34.97 o
   0   4  12       65.96       25.28     15.73 o
   2   4  12     1129.74      984.83     87.27 o
   4   4  12     1550.66     1329.56     95.76 o
   6   4  12      131.86       72.78     48.84 o
   8   4  12     1291.68      998.53     88.83 o
  10   4  12      506.21      389.09     82.25 o
  12   4  12      760.71      659.80    110.37 o
 -15   5  12      921.78      850.12    150.31 o
 -13   5  12     1784.05     2121.48    201.48 o
 -11   5  12     2769.43     2912.00    173.69 o
  -9   5  12     7086.17     7389.69    197.99 o
  -7   5  12     1582.53     1718.41    122.09 o
  -5   5  12     5349.80     5667.73    170.16 o
  -3   5  12      276.53      293.58     53.54 o
  -1   5  12    11307.31    12091.31    297.30 o
   1   5  12      579.19      591.43     47.14 o
   3   5  12      996.99      801.13     57.63 o
   5   5  12       90.27       70.80     23.95 o
   7   5  12      582.11      312.71    176.83 o
   9   5  12      162.62       94.69     44.19 o
  11   5  12      225.93      288.15     92.80 o
 -14   6  12      444.80      307.34    138.62 o
 -12   6  12        0.67        7.57     45.13 o
 -10   6  12      233.60      194.56     81.93 o
  -8   6  12     1750.71     1821.35    156.08 o
  -6   6  12     1091.21     1162.16    105.27 o
  -4   6  12      276.46       86.86     96.16 o
  -2   6  12     1504.79     1424.73     91.74 o
   0   6  12      351.44      270.61     34.64 o
   2   6  12      850.75      833.57     59.35 o
   4   6  12      404.93      311.97     39.60 o
   6   6  12     2178.73     2143.66    160.25 o
   8   6  12      526.47      266.15    102.07 o
  10   6  12      121.62      145.37     53.28 o
  12   6  12      137.78       95.16     81.62 o
 -13   7  12     3562.66     4009.54    245.63 o
 -11   7  12     2255.73     2184.23    282.72 o
  -9   7  12     4581.14     4396.47    231.11 o
  -7   7  12      547.87      493.60     72.39 o
  -5   7  12     5435.81     5470.85    211.79 o
  -3   7  12     2413.28     2536.79    108.52 o
  -1   7  12      317.37      250.96     34.75 o
   1   7  12      937.80      939.07     64.86 o
   3   7  12      601.85      547.88     62.62 o
   5   7  12      513.28      413.38     49.23 o
   7   7  12     2605.80     2879.71    144.35 o
   9   7  12      120.19      124.84     43.08 o
  11   7  12      128.96       97.72     68.40 o
 -12   8  12      492.19      594.29     83.57 o
 -10   8  12      433.67      403.43     67.18 o
  -8   8  12     4670.51     5018.36    252.66 o
  -6   8  12      113.81      116.43     41.65 o
  -4   8  12     4916.27     4820.60    168.71 o
  -2   8  12      192.88      173.97     52.29 o
   0   8  12    12856.27    13587.06    425.25 o
   2   8  12        0.10       12.10     20.79 o
   4   8  12     7026.73     7675.64    225.79 o
   6   8  12      630.79      770.47    118.62 o
   8   8  12     1705.04     2076.65    249.79 o
  10   8  12       47.99       46.31     43.50 o
 -11   9  12      172.54      191.87     55.48 o
  -9   9  12       34.08       52.01     37.65 o
  -7   9  12     2664.06     2830.98    275.83 o
  -5   9  12     2833.14     2873.37    154.83 o
  -3   9  12       52.54       65.52     30.40 o
  -1   9  12     4991.14     5514.80    215.91 o
   1   9  12     2399.64     2704.64    114.06 o
   3   9  12     2279.99     2439.03    124.57 o
   5   9  12       49.87       73.41     33.75 o
   7   9  12     1492.27     1599.84    119.93 o
   9   9  12      475.33      549.06    123.93 o
 -10  10  12      249.55      259.58     62.01 o
  -8  10  12     4180.00     4222.69    322.30 o
  -6  10  12       28.68       49.82     37.32 o
  -4  10  12     3428.07     3584.80    148.49 o
  -2  10  12      672.89      705.49     87.62 o
   0  10  12     1894.59     1948.08    139.95 o
   2  10  12       36.50       60.53     38.44 o
   4  10  12       34.91       42.42     27.26 o
   6  10  12     2282.13     2422.42    142.67 o
   8  10  12      800.72      911.98    118.55 o
  -9  11  12       39.20        9.51     42.39 o
  -7  11  12      925.94      942.77    117.85 o
  -5  11  12     1909.35     1787.51    138.05 o
  -3  11  12       14.54        0.00     25.74 o
  -1  11  12       48.03       99.39     37.92 o
   1  11  12      385.84      487.62     70.34 o
   3  11  12       55.68       30.25     29.31 o
   5  11  12       19.10       61.09     36.16 o
   7  11  12      331.15      362.05     67.40 o
  -8  12  12      329.99      413.36    119.02 o
  -6  12  12      106.38      121.46     60.55 o
  -4  12  12     1090.10      874.20     85.41 o
  -2  12  12     1011.22     1026.25     91.17 o
   0  12  12     1359.02     1089.19    105.00 o
   2  12  12        2.25        0.00     33.38 o
   4  12  12     2675.39     2874.90    193.18 o
   6  12  12      574.95      641.80     86.00 o
  -7  13  12       15.10        0.00     51.57 o
  -5  13  12     1258.70     1395.30    136.56 o
  -3  13  12      298.98      361.28     59.47 o
  -1  13  12      161.07      159.15     45.27 o
   1  13  12       39.80       22.43     38.45 o
   3  13  12      158.56      106.01     59.28 o
  -4  14  12      882.82      766.78    127.84 o
  -2  14  12      541.55      516.87     91.52 o
   0  14  12      887.32      874.23    131.22 o
 -15   1  13      233.81      232.67     91.90 o
 -13   1  13        1.53        0.00     53.23 o
 -11   1  13       27.04       25.24     33.63 o
  -9   1  13        0.50       30.28     29.70 o
  -7   1  13     3245.95     3362.63    127.71 o
  -5   1  13     1840.26     1717.03     69.35 o
  -3   1  13     5778.95     5930.87    184.14 o
  -1   1  13       15.40        8.29     12.80 o
   1   1  13     8606.64     9110.28    335.90 o
   3   1  13       78.20       52.71     18.49 o
   5   1  13     1910.55     2093.58     89.15 o
   7   1  13       13.16       15.17     20.79 o
   9   1  13      782.29      727.76     99.05 o
  11   1  13      597.15      581.24     97.29 o
  13   1  13       46.49       33.41     59.05 o
 -14   2  13        2.83        0.00     72.73 o
 -12   2  13        1.28        0.00     53.42 o
 -10   2  13     1112.50     1057.87     82.12 o
  -8   2  13      111.79       70.55     34.49 o
  -6   2  13        5.12       17.44     17.91 o
  -4   2  13     1168.35     1066.58     51.12 o
  -2   2  13      148.73      123.91     23.43 o
   0   2  13     1653.69     1458.30     86.82 o
   2   2  13      123.23      160.76     25.78 o
   4   2  13      238.33      277.07     36.04 o
   6   2  13        3.22        0.00     18.14 o
   8   2  13     1999.14     2156.29    197.22 o
  10   2  13       48.07       34.53     82.08 o
  12   2  13      149.72      130.61     54.07 o
 -15   3  13        1.08        0.00     65.77 o
 -13   3  13       21.99        0.45     61.87 o
 -11   3  13       96.72      121.83     46.93 o
  -9   3  13      250.48      219.61     40.94 o
  -7   3  13      200.72      109.87     26.72 o
  -5   3  13      786.05      885.26     67.33 o
  -3   3  13     2245.12     2231.28     97.70 o
  -1   3  13      151.80       77.84     17.84 o
   1   3  13     9044.53     9716.40    244.49 o
   3   3  13     2443.36     2394.11    207.94 o
   5   3  13      290.31      288.04     37.86 o
   7   3  13     1182.19     1153.40     89.48 o
   9   3  13      468.12      395.16     78.96 o
  11   3  13      926.23     1004.95    129.90 o
  13   3  13        7.28       64.13     61.10 o
 -14   4  13     1852.18     1852.23    202.43 o
 -12   4  13     1148.37     1209.00    178.56 o
 -10   4  13     4925.97     4821.13    218.98 o
  -8   4  13      105.74      102.08     26.89 o
  -6   4  13     6313.76     6490.54    188.82 o
  -4   4  13     3837.48     3884.48    113.93 o
  -2   4  13     4173.17     4309.41    131.57 o
   0   4  13     4153.76     3713.60    117.52 o
   2   4  13     1041.46     1052.86     62.73 o
   4   4  13     9389.50     9072.84    375.60 o
   6   4  13     2334.15     1540.84    625.17 o
   8   4  13     3147.33     3279.89    214.40 o
  10   4  13       13.43        4.86     34.50 o
  12   4  13      534.61      772.51    121.18 o
 -15   5  13      298.69      178.94    201.55 o
 -13   5  13        0.89        0.00     52.28 o
 -11   5  13      172.75      146.70     49.25 o
  -9   5  13     1023.32     1062.22     68.91 o
  -7   5  13      120.10      141.87     50.21 o
  -5   5  13     1432.08     1349.55     95.07 o
  -3   5  13      134.87      149.26     33.73 o
  -1   5  13       20.59        0.00     15.26 o
   1   5  13      125.55      117.84     26.00 o
   3   5  13      916.14      776.92     84.18 o
   5   5  13       29.02       35.84     21.36 o
   7   5  13       38.98       38.60     27.85 o
   9   5  13      734.99      610.94     93.09 o
  11   5  13       15.91       14.92     48.91 o
 -14   6  13     1192.34     1400.83    252.17 o
 -12   6  13     2128.50     1957.85    177.24 o
 -10   6  13     7201.70     7513.12    271.66 o
  -8   6  13     6055.42     6713.17    235.38 o
  -6   6  13     7137.92     7404.76    253.12 o
  -4   6  13     6455.62     6950.56    325.60 o
  -2   6  13    12304.98    12321.17    375.01 o
   0   6  13     3852.94     4309.48    139.49 o
   2   6  13     5146.22     4591.94    149.64 o
   4   6  13       14.34        0.00     20.12 o
   6   6  13     6978.76     6730.03    570.49 o
   8   6  13     1503.28     1618.91    136.22 o
  10   6  13     1057.73     1033.89    123.71 o
  12   6  13       16.90       42.23     48.95 o
 -13   7  13      953.42      963.61    134.43 o
 -11   7  13      683.71      627.38    105.39 o
  -9   7  13        0.13        1.10     25.52 o
  -7   7  13     3558.59     3630.05    265.16 o
  -5   7  13        2.93       18.45     23.71 o
  -3   7  13     2175.02     2147.48    126.82 o
  -1   7  13      843.17      820.30    155.94 o
   1   7  13      512.93      492.98     50.42 o
   3   7  13      112.73       62.84     25.43 o
   5   7  13     3715.98     3952.98    310.20 o
   7   7  13       45.24       36.59     33.61 o
   9   7  13      241.99      172.61     60.45 o
  11   7  13      154.00      157.53     56.70 o
 -12   8  13     2831.81     2703.76    211.81 o
 -10   8  13     4394.94     2649.97    902.42 o
  -8   8  13     5188.23     5720.89    221.95 o
  -6   8  13     9320.47    10424.92    346.40 o
  -4   8  13    10649.22    11120.66    307.53 o
  -2   8  13     6842.41     6744.39    293.25 o
   0   8  13     9698.06     9577.62    320.59 o
   2   8  13     3119.92     2986.09    120.36 o
   4   8  13    12285.60    13098.40    577.35 o
   6   8  13      768.21      728.69     81.47 o
   8   8  13     2188.27     2094.14    138.86 o
  10   8  13      512.81      492.94    142.73 o
 -11   9  13     1085.83      819.53    132.01 o
  -9   9  13      103.04       70.39     43.16 o
  -7   9  13     3018.92     3185.42    202.77 o
  -5   9  13      199.55      178.08     38.73 o
  -3   9  13      671.51      705.41     70.85 o
  -1   9  13     1179.39     1079.95     96.69 o
   1   9  13      477.41      446.32     64.44 o
   3   9  13     2916.76     2586.73    698.01 o
   5   9  13       79.75       34.75     29.41 o
   7   9  13     2700.70     2917.28    163.65 o
   9   9  13      625.66      519.59     80.44 o
 -10  10  13        2.12       30.27     41.57 o
  -8  10  13      613.31      524.53     75.67 o
  -6  10  13        8.50        0.00     29.05 o
  -4  10  13      835.22      750.64     76.02 o
  -2  10  13      164.19      112.07     65.44 o
   0  10  13      972.08     1032.65    133.10 o
   2  10  13        6.68       43.82     32.32 o
   4  10  13       64.96       64.37     29.59 o
   6  10  13      531.81      579.11     78.01 o
   8  10  13       77.02       66.49     44.88 o
  -9  11  13      311.16      384.91     74.04 o
  -7  11  13      102.08       52.35     42.88 o
  -5  11  13       75.25       31.42     42.07 o
  -3  11  13       11.73       49.76     33.70 o
  -1  11  13      174.42      107.97     61.39 o
   1  11  13       45.38        0.00     32.94 o
   3  11  13       19.82       38.14     38.51 o
   5  11  13      539.09      562.33     76.59 o
   7  11  13      104.04      133.01     48.69 o
  -8  12  13       33.75       75.61     57.52 o
  -6  12  13      153.12      182.61     58.55 o
  -4  12  13      404.45      442.81     64.69 o
  -2  12  13       19.27       79.37     36.81 o
   0  12  13       38.06       18.73     36.75 o
   2  12  13      136.79      148.14     52.39 o
   4  12  13       37.37       32.71     48.85 o
   6  12  13       64.21       93.75     47.52 o
  -5  13  13      852.77      881.31    109.60 o
  -3  13  13     1126.97     1211.95    107.07 o
  -1  13  13        4.87       68.03     38.95 o
   1  13  13      162.53      289.24     63.82 o
   3  13  13        0.89        0.00     48.75 o
 -14   0  14     4053.56     3989.53    385.77 o
 -12   0  14     4076.62     4007.77    357.05 o
 -10   0  14     5278.10     5649.53    276.98 o
  -8   0  14     2310.37     2587.28    164.96 o
  -6   0  14     1043.83      737.92     88.67 o
  -4   0  14      335.01      245.78     72.05 o
  -2   0  14      119.55       90.42     23.20 o
   0   0  14      295.71      284.33     47.16 o
   2   0  14     3260.08     3453.06    217.51 o
   6   0  14     2363.65     2675.26    300.96 o
   8   0  14      539.03      543.09    120.38 o
  10   0  14      336.56      233.93     93.94 o
  12   0  14      755.37      668.04    166.90 o
 -15   1  14        9.74       66.09     83.68 o
 -13   1  14      756.84      708.40    169.18 o
 -11   1  14      782.11      729.81     94.97 o
  -9   1  14      199.85      285.20     46.40 o
  -7   1  14      612.70      656.81     89.05 o
  -5   1  14      540.23      438.47     70.68 o
  -3   1  14      577.62      524.24     49.26 o
  -1   1  14      109.51      106.77     20.31 o
   1   1  14      783.10      594.79     49.25 o
   3   1  14     1509.18     1467.86     72.59 o
   5   1  14      522.20      394.59     54.04 o
   7   1  14        6.96       19.18     22.56 o
   9   1  14     1049.04      918.18    114.49 o
  11   1  14      126.10       84.14     54.95 o
 -14   2  14     1035.70     1317.88    174.92 o
 -12   2  14     1092.41     1234.92    115.37 o
 -10   2  14     1807.52     2005.48    145.39 o
  -8   2  14       78.19       42.78     27.47 o
  -6   2  14      224.59      158.30     38.68 o
  -4   2  14       13.96       10.74     14.05 o
  -2   2  14     9663.39     9670.51    327.13 o
   0   2  14     2766.39     2840.34    209.54 o
   2   2  14      466.50      471.84     49.20 o
   4   2  14     4778.71     5516.32    169.09 o
   6   2  14     2964.72     2763.19    110.62 o
   8   2  14     8562.29     8619.33    364.25 o
  10   2  14      170.58      127.72     52.47 o
  12   2  14     2355.63     2186.31    193.73 o
 -15   3  14      151.21       40.37     73.83 o
 -13   3  14     1063.27     1109.99    201.32 o
 -11   3  14      451.94      536.90     82.81 o
  -9   3  14      209.12      203.99     42.21 o
  -7   3  14     4389.12     4452.53    178.83 o
  -5   3  14        6.55       16.12     18.87 o
  -3   3  14     1854.43     1890.42     89.83 o
  -1   3  14      236.82      155.95     45.57 o
   1   3  14     1940.16     1948.12    123.93 o
   3   3  14     1563.10     1618.40     85.11 o
   5   3  14     1670.74     1666.83     86.43 o
   7   3  14     1486.59     1407.08    101.85 o
   9   3  14       12.21       32.06     38.41 o
  11   3  14      126.14      180.17     64.72 o
 -14   4  14      724.98      780.28    218.42 o
 -12   4  14      503.06      317.68     67.41 o
 -10   4  14     2389.33     2460.96    120.46 o
  -8   4  14      178.60      157.89     36.17 o
  -6   4  14     3245.11     3345.14    120.27 o
  -4   4  14      200.98      204.38     28.05 o
  -2   4  14      583.73      556.63     55.68 o
   0   4  14        4.60       33.36     19.07 o
   2   4  14       15.08       29.58     20.00 o
   4   4  14     1932.10     2117.01     90.32 o
   6   4  14     1321.97     1283.85    119.68 o
   8   4  14      345.49      367.09     56.64 o
  10   4  14       11.59       28.49     41.72 o
  12   4  14      699.17      922.73    130.24 o
 -13   5  14      459.04      458.73    151.39 o
 -11   5  14     5988.27     6567.72    327.90 o
  -9   5  14      164.67      123.82     41.90 o
  -7   5  14     7692.97     7943.06    262.52 o
  -5   5  14     2229.88     2599.52    101.55 o
  -3   5  14     7010.26     7352.88    475.04 o
  -1   5  14       83.45       92.97     29.69 o
   1   5  14     2719.14     2714.83    121.76 o
   3   5  14        1.70        7.38     16.97 o
   5   5  14        8.42        0.00     19.14 o
   7   5  14       36.77       11.73     25.47 o
   9   5  14     1106.54     1076.89    123.87 o
  11   5  14       12.42        0.00     45.29 o
 -14   6  14      444.04      447.33    159.14 o
 -12   6  14      146.57      268.75     78.82 o
 -10   6  14      179.47      120.54     57.62 o
  -8   6  14     1175.86     1223.36    130.28 o
  -6   6  14      849.63      863.96     80.53 o
  -4   6  14     1074.63     1145.20     75.97 o
  -2   6  14      834.67      810.15     88.85 o
   0   6  14       91.41      118.31     44.44 o
   2   6  14        9.61        0.00     23.09 o
   4   6  14     2051.86     1864.12     89.94 o
   6   6  14      114.31      153.56     51.89 o
   8   6  14      114.48       91.73     39.64 o
  10   6  14      197.62      135.63     54.07 o
 -13   7  14      659.48      721.38    162.79 o
 -11   7  14      484.00      358.89     87.53 o
  -9   7  14      863.30      965.65     79.26 o
  -7   7  14     1251.11     1355.45    102.41 o
  -5   7  14      183.27      122.68     49.43 o
  -3   7  14      510.91      473.48     90.77 o
  -1   7  14      909.45      969.94     86.08 o
   1   7  14      489.60      442.32     83.30 o
   3   7  14       26.27       21.97     22.27 o
   5   7  14     1689.53     1639.21    111.21 o
   7   7  14     1310.18     1329.55    152.59 o
   9   7  14       46.64        6.77     39.01 o
 -12   8  14        2.87       58.37     56.38 o
 -10   8  14      105.79       58.25     44.14 o
  -8   8  14      345.49      212.88    122.01 o
  -6   8  14      280.65      302.42     55.66 o
  -4   8  14      572.21      534.10     61.00 o
  -2   8  14      890.78      738.90     78.75 o
   0   8  14     4199.79     4432.51    189.92 o
   2   8  14      532.31      425.77     50.42 o
   4   8  14     3706.95     3819.06    200.99 o
   6   8  14     2050.26     1728.68    122.45 o
   8   8  14     2677.46     2797.57    280.21 o
  10   8  14       15.26       77.78     51.71 o
 -11   9  14      523.51      624.04    120.84 o
  -9   9  14     1054.53      953.96    120.72 o
  -7   9  14      285.32      361.53     63.37 o
  -5   9  14      424.41      426.77     59.07 o
  -3   9  14     2173.96     2447.18    121.98 o
  -1   9  14       18.02       42.27     32.97 o
   1   9  14      128.38      133.05     43.75 o
   3   9  14     1193.05     1069.45     81.03 o
   5   9  14        5.05       62.55     34.74 o
   7   9  14      353.01      427.57     70.30 o
   9   9  14       12.00        0.00     38.98 o
 -10  10  14        3.93       35.61     45.09 o
  -8  10  14      803.29      920.63    100.12 o
  -6  10  14     1360.83     1458.53    126.74 o
  -4  10  14      763.50      870.75     83.82 o
  -2  10  14       19.90       34.22     52.82 o
   0  10  14      392.26      352.40     63.59 o
   2  10  14      570.78      514.03     74.20 o
   4  10  14      752.20      736.79    100.68 o
   6  10  14       10.01       23.70     38.89 o
   8  10  14       22.92        0.00     39.38 o
  -9  11  14      182.57      239.47     81.05 o
  -7  11  14      839.36      733.87     96.98 o
  -5  11  14        0.00        0.00     40.23 o
  -3  11  14      423.50      449.25     65.09 o
  -1  11  14      605.79      480.42     74.62 o
   1  11  14      539.08      549.41    123.69 o
   3  11  14        2.10       52.37     40.42 o
   5  11  14      100.79      139.98     41.64 o
   7  11  14        1.24       59.48     46.42 o
  -8  12  14      419.22      491.64    102.41 o
  -6  12  14      368.52      533.30     87.52 o
  -4  12  14       95.92       37.87     40.09 o
  -2  12  14     1033.78     1113.39     97.16 o
   0  12  14     2344.40     2889.29    238.62 o
   2  12  14     1553.02     1672.59    136.85 o
   4  12  14     1755.57     2104.47    251.03 o
  -5  13  14        1.30       22.67     46.42 o
  -3  13  14       67.74       58.91     42.75 o
  -1  13  14        9.07        7.04     46.33 o
   1  13  14      838.93     1058.16    115.50 o
 -15   1  15       38.39       28.44    123.80 o
 -13   1  15     1381.13     1690.16    188.29 o
 -11   1  15      494.51      479.39     63.91 o
  -9   1  15     2022.88     2036.34    110.40 o
  -7   1  15     2275.28     2061.81    138.78 o
  -5   1  15      561.53      542.23     75.44 o
  -3   1  15     8266.69     8870.89    354.36 o
  -1   1  15       18.24       12.54     14.33 o
   1   1  15     9321.41    10643.53    396.77 o
   3   1  15      836.49      867.53     64.69 o
   5   1  15     6702.95     7151.21    417.19 o
   7   1  15        4.03       19.57     24.66 o
   9   1  15     3127.61     3411.83    256.96 o
  11   1  15       76.55      144.14     64.96 o
 -14   2  15       12.34       22.59     71.50 o
 -12   2  15     1557.51     1783.39    138.66 o
 -10   2  15      187.57      200.51     44.31 o
  -8   2  15     1169.34     1309.45     88.79 o
  -6   2  15     1106.74      936.58     82.64 o
  -4   2  15      531.23      601.36    213.18 o
  -2   2  15        0.85       35.66     21.30 o
   0   2  15       39.26       31.41     17.55 o
   2   2  15      123.69      160.46     29.01 o
   4   2  15        2.43        0.32     21.13 o
   6   2  15      393.62      342.76     43.36 o
   8   2  15        2.05        1.17     33.31 o
  10   2  15      404.74      384.81     81.43 o
  12   2  15      400.17      449.97     98.76 o
 -15   3  15      435.48      463.44    121.41 o
 -13   3  15     2790.43     3194.88    366.39 o
 -11   3  15      211.28      131.69     67.73 o
  -9   3  15      317.50      322.79     49.77 o
  -7   3  15      879.56     1073.37    101.04 o
  -5   3  15     1418.44     1624.82    103.24 o
  -3   3  15       13.31        0.00     23.63 o
  -1   3  15        1.43       23.07     21.49 o
   1   3  15      241.59      211.91     30.97 o
   3   3  15      148.25      156.75     30.99 o
   5   3  15     4688.87     4625.42    155.47 o
   7   3  15      518.51      365.01     57.28 o
   9   3  15     1399.78     1456.47    293.89 o
  11   3  15      692.70      774.32    142.50 o
 -14   4  15       17.03      105.88     83.59 o
 -12   4  15        0.78       38.05     44.08 o
 -10   4  15      331.48      252.71     48.16 o
  -8   4  15     3282.94     3178.74    190.23 o
  -6   4  15      611.86      561.89     82.46 o
  -4   4  15      572.13      540.53     49.23 o
  -2   4  15      179.06      338.19     46.74 o
   0   4  15     3076.33     2978.37    129.57 o
   2   4  15       42.56       52.01     21.32 o
   4   4  15     4677.16     5093.62    161.90 o
   6   4  15      231.54      168.95     57.88 o
   8   4  15     3798.33     3938.45    221.72 o
  10   4  15        1.49        0.00     34.90 o
 -13   5  15      265.22      108.07    108.07 o
 -11   5  15     2175.98     2154.53    187.83 o
  -9   5  15      285.98      333.28     57.91 o
  -7   5  15      111.25       89.78     76.15 o
  -5   5  15       63.00       73.05     23.88 o
  -3   5  15       98.00      102.38     33.41 o
  -1   5  15      353.97      311.50     48.80 o
   1   5  15       36.57       35.25     47.86 o
   3   5  15     2716.29     2913.44    128.34 o
   5   5  15      357.36      312.85     42.75 o
   7   5  15        7.65       12.38     29.04 o
   9   5  15       57.34       53.93     39.02 o
  11   5  15      391.59      457.75    160.51 o
 -14   6  15      103.50        0.00     82.99 o
 -12   6  15      714.10      534.16    105.99 o
 -10   6  15      452.04      530.23     98.48 o
  -8   6  15     1609.83     1721.98    394.44 o
  -6   6  15    10284.98    11458.09    359.60 o
  -4   6  15     6581.65     7346.76    215.22 o
  -2   6  15     7529.67     7948.01    267.13 o
   0   6  15     4628.67     4432.58    188.48 o
   2   6  15     4304.09     4304.78    176.57 o
   4   6  15     1890.15     1886.40     94.63 o
   6   6  15     1656.24     1503.04    170.12 o
   8   6  15      197.21       60.99     45.65 o
  10   6  15      666.98      550.03     99.41 o
 -13   7  15        8.34        3.65     54.74 o
 -11   7  15     2444.62     2505.75    306.66 o
  -9   7  15     4122.44     4301.66    233.55 o
  -7   7  15     6082.57     6718.88    434.69 o
  -5   7  15      424.78      404.09     50.92 o
  -3   7  15    10346.71    12049.64   1494.08 o
  -1   7  15     1013.86     1029.63    102.64 o
   1   7  15     7363.18     7397.16    344.16 o
   3   7  15       16.01       41.63     22.61 o
   5   7  15      891.69      946.32     89.19 o
   7   7  15        2.37        7.08     56.59 o
   9   7  15      698.62      692.02    171.46 o
 -12   8  15      431.86      414.49    102.98 o
 -10   8  15      692.36      635.40    111.94 o
  -8   8  15     2427.26     2363.05    201.00 o
  -6   8  15      253.62      121.69     91.48 o
  -4   8  15     2683.86     2426.65    118.53 o
  -2   8  15     2330.68     2010.22    124.45 o
   0   8  15     2511.82     2447.25    137.00 o
   2   8  15     3582.17     3664.73    173.51 o
   4   8  15     5187.39     5284.60    181.09 o
   6   8  15     2814.02     3165.34    160.79 o
   8   8  15     3019.64     2963.28    162.52 o
 -11   9  15      113.72      185.85    147.06 o
  -9   9  15      876.25     1016.88    187.42 o
  -7   9  15     2655.85     2666.24    197.66 o
  -5   9  15      402.85      387.57     56.24 o
  -3   9  15      995.61      717.78     73.25 o
  -1   9  15       16.66       29.72     31.83 o
   1   9  15      632.18      498.01     71.51 o
   3   9  15        0.00       26.67     36.97 o
   5   9  15       94.51      109.84     39.28 o
   7   9  15      829.92      668.09    105.96 o
 -10  10  15        9.47       43.74     56.71 o
  -8  10  15       43.99       86.83     44.78 o
  -6  10  15      779.30      778.14     95.58 o
  -4  10  15     1027.55     1202.51    103.32 o
  -2  10  15     1288.64     1050.35    142.85 o
   0  10  15      867.41     1020.02    103.23 o
   2  10  15      543.10      533.46     76.42 o
   4  10  15      922.14     1115.79    141.97 o
   6  10  15      602.96      508.65     79.24 o
  -9  11  15     2461.15     3011.18    224.34 o
  -7  11  15      470.47      507.40     82.11 o
  -5  11  15     1524.19     1751.63    144.11 o
  -3  11  15      180.29      235.41     51.21 o
  -1  11  15      590.83      668.21     89.51 o
   1  11  15      662.93      618.23     88.27 o
   3  11  15       17.33        0.00     39.39 o
   5  11  15        5.05        0.00     77.52 o
  -6  12  15      621.75      423.44     82.70 o
  -4  12  15        0.11        0.00     36.48 o
  -2  12  15     1537.90     1541.14    141.44 o
   0  12  15       68.83       55.96     44.71 o
   2  12  15      509.51      519.54     98.95 o
   4  12  15      106.96       98.06     67.87 o
  -3  13  15      347.44      320.25     92.74 o
  -1  13  15        0.56       29.93     40.45 o
   1  13  15      367.28      322.75     75.02 o
 -14   0  16     1014.98      860.93    213.41 o
 -12   0  16       50.60      155.04    105.34 o
 -10   0  16     4738.22     4474.14    242.86 o
  -8   0  16        1.10        0.00     34.18 o
  -6   0  16     3020.84     3012.78    247.61 o
  -4   0  16      886.50      682.63    124.49 o
  -2   0  16     1909.04     1295.49    161.42 o
   0   0  16     2314.31     2068.88    137.71 o
   2   0  16     5574.77     6070.43    278.84 o
   4   0  16    10199.85    11609.54    441.16 o
   6   0  16      256.49      287.35     62.84 o
   8   0  16     4603.16     4229.39    345.19 o
  10   0  16      388.61      258.55    113.54 o
 -15   1  16      187.63      223.94    101.88 o
 -13   1  16      139.53      104.66     80.09 o
 -11   1  16       12.31        0.00     31.49 o
  -9   1  16      594.14      558.98     65.06 o
  -7   1  16     1396.58     1405.81    119.62 o
  -5   1  16     3085.83     2673.67    159.33 o
  -3   1  16     4135.48     4139.38    208.05 o
  -1   1  16      901.82      830.28    133.04 o
   1   1  16     3404.19     3482.28    120.06 o
   3   1  16     4386.97     4287.20    175.96 o
   5   1  16    16383.22    17672.55    625.97 o
   7   1  16       61.72       99.89     45.09 o
   9   1  16      854.79     1027.77    195.17 o
  11   1  16      347.24      489.97    102.83 o
 -14   2  16     2762.14     2618.87    397.40 o
 -12   2  16        8.26       46.18     48.55 o
 -10   2  16     8673.90     8830.69    274.94 o
  -8   2  16        9.22        0.00     23.55 o
  -6   2  16    18024.86    20027.57    577.29 o
  -4   2  16      213.80      147.27     44.67 o
  -2   2  16     6362.77     6022.65    251.98 o
   0   2  16     2730.13     2634.05    115.74 o
   2   2  16      865.87      728.18     56.24 o
   4   2  16      662.57      892.42    114.04 o
   6   2  16     3927.86     3817.14    264.82 o
   8   2  16     1607.22     1459.79    186.96 o
  10   2  16      199.99      191.31     64.92 o
 -13   3  16      227.05      112.80     76.93 o
 -11   3  16     1391.05     1529.21    159.28 o
  -9   3  16      111.72      132.20     37.53 o
  -7   3  16      790.10      737.92     77.01 o
  -5   3  16      837.29      833.78     78.58 o
  -3   3  16      717.87      657.57    116.40 o
  -1   3  16     1086.69     1059.25     96.42 o
   1   3  16      442.22      324.69     47.73 o
   3   3  16      171.44      189.24     32.99 o
   5   3  16     4192.61     4372.54    188.57 o
   7   3  16     2251.72     2294.72    127.78 o
   9   3  16      363.98      353.46     77.10 o
  11   3  16      407.13      465.19    119.24 o
 -14   4  16      267.74      190.61    127.68 o
 -12   4  16       17.46        0.00     48.43 o
 -10   4  16       17.17       51.97     36.53 o
  -8   4  16      469.96      463.20     80.83 o
  -6   4  16       47.80       16.73     34.05 o
  -4   4  16       64.89       52.80     23.11 o
  -2   4  16     1657.33     1656.00     95.92 o
   0   4  16     1541.30     1556.11     94.56 o
   2   4  16     2827.13     3276.14    119.02 o
   4   4  16     4239.00     4616.90    153.87 o
   6   4  16      180.92      149.01     37.60 o
   8   4  16      818.10      798.56    174.65 o
  10   4  16       65.60      115.11     55.60 o
 -13   5  16        6.98        5.78     56.25 o
 -11   5  16      124.71      163.34     66.82 o
  -9   5  16       33.71       51.61     35.57 o
  -7   5  16       86.55       69.74     44.69 o
  -5   5  16     2322.57     2283.97     98.31 o
  -3   5  16     5545.80     5574.20    202.87 o
  -1   5  16     1336.72     1412.92     91.81 o
   1   5  16     3226.38     3138.21    140.92 o
   3   5  16     2418.36     2349.39    100.74 o
   5   5  16     8261.84     9082.69    254.77 o
   7   5  16       12.03       44.47     29.91 o
   9   5  16      638.72      750.30    149.11 o
 -12   6  16      154.10      177.06     77.55 o
 -10   6  16       28.00       13.00     47.49 o
  -8   6  16      251.75      192.30     62.47 o
  -6   6  16      378.25      460.94     82.60 o
  -4   6  16       52.62        0.16     27.07 o
  -2   6  16       32.64       10.47     27.70 o
   0   6  16      486.96      455.00     66.87 o
   2   6  16      362.11      407.27     74.39 o
   4   6  16     3341.69     3235.64    232.14 o
   6   6  16      335.24      279.82     52.46 o
   8   6  16     1541.96     1772.59    148.59 o
  10   6  16      747.92      849.44    117.40 o
 -13   7  16      197.70      384.93     94.56 o
 -11   7  16       14.04       32.27     54.42 o
  -9   7  16     1269.53     1244.00    132.90 o
  -7   7  16      921.57      819.99    111.89 o
  -5   7  16      774.53      911.92     76.22 o
  -3   7  16       12.36       32.31     27.52 o
  -1   7  16     2722.04     2914.20    163.82 o
   1   7  16      811.96      758.78     82.01 o
   3   7  16      735.39      850.42     87.57 o
   5   7  16        0.78        0.00     27.57 o
   7   7  16      586.39      547.63     73.95 o
   9   7  16      188.32      237.07     67.58 o
 -12   8  16       17.53        0.00     58.68 o
 -10   8  16      431.64      272.91     78.76 o
  -8   8  16       64.88       95.08     51.91 o
  -6   8  16      831.60      779.46     91.10 o
  -4   8  16      468.47      295.24    126.04 o
  -2   8  16        8.15       47.77     33.48 o
   0   8  16      654.10      690.03     81.45 o
   2   8  16      178.96      159.18     43.50 o
   4   8  16     1720.16     1835.19    171.81 o
   6   8  16       19.13       12.14     33.10 o
   8   8  16     2905.21     3458.57    408.38 o
 -11   9  16       27.16       18.32     57.15 o
  -9   9  16     2124.87     2276.80    286.37 o
  -7   9  16       35.13        0.00     33.23 o
  -5   9  16     4956.09     5109.04    186.27 o
  -3   9  16        4.68       16.92     31.72 o
  -1   9  16      939.67      940.50     95.85 o
   1   9  16      125.56      157.46     48.84 o
   3   9  16     1141.11      901.14     98.03 o
   5   9  16       37.92       45.01     51.20 o
   7   9  16        2.89       20.72     37.39 o
 -10  10  16      426.56      490.20    135.66 o
  -8  10  16       11.57        0.00     37.53 o
  -6  10  16      503.27      619.93     85.07 o
  -4  10  16      180.00      139.77     45.41 o
  -2  10  16      520.73      532.22     79.21 o
   0  10  16      725.63      798.85     95.56 o
   2  10  16      211.41      218.28     57.16 o
   4  10  16     1666.54     1803.68    177.84 o
   6  10  16       23.38       52.81     62.89 o
  -7  11  16      392.64      244.91     61.97 o
  -5  11  16        9.10       24.42     38.76 o
  -3  11  16       95.61       90.64     42.18 o
  -1  11  16       66.94       67.33     42.30 o
   1  11  16      562.30      656.09    120.94 o
   3  11  16       74.95      115.79     54.08 o
   5  11  16       82.14      119.17     68.82 o
  -6  12  16      844.09      432.58    242.30 o
  -4  12  16      913.89      773.38     89.34 o
  -2  12  16      924.48      972.84     97.98 o
   0  12  16      600.83      540.69     86.55 o
   2  12  16      862.26      737.55    123.45 o
 -13   1  17      334.40      323.95    111.49 o
 -11   1  17      590.25      622.28     74.90 o
  -9   1  17      237.36      265.49     49.02 o
  -7   1  17      241.97      152.70     47.84 o
  -5   1  17     1128.79     1085.06    151.16 o
  -3   1  17      536.05      608.73     86.37 o
  -1   1  17      973.57      857.07     99.23 o
   1   1  17     1275.67     1302.77     84.90 o
   3   1  17        9.99       14.32     25.77 o
   5   1  17     1846.54     1841.04    182.25 o
   7   1  17     1432.41     1432.95    181.26 o
   9   1  17     1420.53     1602.61    167.50 o
  11   1  17      254.59      247.62     83.74 o
 -14   2  17       41.46       60.18     78.33 o
 -12   2  17     2542.79     3016.34    256.53 o
 -10   2  17       34.17       40.14     35.35 o
  -8   2  17     6678.04     6994.30    227.77 o
  -6   2  17       54.34       31.47     31.49 o
  -4   2  17     4600.90     4836.32    369.81 o
  -2   2  17      421.27      194.72     72.73 o
   0   2  17     3107.24     3288.55    167.05 o
   2   2  17        0.20        8.58     21.95 o
   4   2  17     1143.00     1105.05     88.32 o
   6   2  17       50.86       24.58     40.53 o
   8   2  17        1.30        6.02     41.04 o
  10   2  17       13.82        0.00     57.00 o
 -13   3  17      615.23      816.75    147.67 o
 -11   3  17      917.73      831.07    111.30 o
  -9   3  17     1087.28     1105.26     91.06 o
  -7   3  17     2467.25     2459.80    134.04 o
  -5   3  17      464.02      373.60     75.99 o
  -3   3  17     2019.54     2311.19    153.48 o
  -1   3  17      479.38      430.08     53.21 o
   1   3  17      588.99      587.19     62.88 o
   3   3  17      101.14      117.43     29.21 o
   5   3  17       10.41        0.00     27.58 o
   7   3  17     1916.47     1853.88    122.54 o
   9   3  17        2.64        0.00     45.60 o
 -14   4  17        0.98      145.92    113.09 o
 -12   4  17      330.13      283.35     85.45 o
 -10   4  17      783.32      716.96     87.08 o
  -8   4  17      296.11      385.42     72.05 o
  -6   4  17      611.37      521.19     88.49 o
  -4   4  17      665.67      431.47     75.80 o
  -2   4  17     3424.16     3551.75    148.30 o
   0   4  17      144.66       92.00     44.04 o
   2   4  17     4884.24     4818.31    187.70 o
   4   4  17     1243.86     1270.43     80.44 o
   6   4  17     1306.36     1114.30    105.80 o
   8   4  17      102.76      107.15     59.28 o
  10   4  17      611.65      336.35     82.17 o
 -13   5  17      222.29      229.39     85.99 o
 -11   5  17        0.04        2.55     56.71 o
  -9   5  17      509.07      443.43     68.88 o
  -7   5  17     3410.35     3342.06    200.29 o
  -5   5  17      622.18      541.31     87.90 o
  -3   5  17     1422.98     1416.11     97.76 o
  -1   5  17        1.30       11.62     25.68 o
   1   5  17     3339.80     3635.88    157.77 o
   3   5  17       18.32       43.96     30.69 o
   5   5  17     1044.64     1324.56     97.39 o
   7   5  17      341.25      403.27     59.77 o
   9   5  17      230.62      404.47     80.19 o
 -12   6  17        2.34        9.63     55.76 o
 -10   6  17      822.66     1021.22    107.35 o
  -8   6  17      190.34      134.62     53.10 o
  -6   6  17     1898.38     2040.27    167.91 o
  -4   6  17      146.30       99.90     31.10 o
  -2   6  17     5776.02     6465.17    246.56 o
   0   6  17     1647.38     1610.03    142.92 o
   2   6  17     4532.61     4822.40    195.21 o
   4   6  17      893.30      783.84     82.73 o
   6   6  17     4504.95     4892.97    197.58 o
   8   6  17     3581.10     4369.59    232.63 o
 -11   7  17      382.72      292.21     90.77 o
  -9   7  17      366.17      272.20     69.25 o
  -7   7  17     2082.91     2182.66    181.17 o
  -5   7  17       45.35       43.35     28.00 o
  -3   7  17      272.50      289.96     50.90 o
  -1   7  17      133.39       84.94     36.84 o
   1   7  17     1634.56     1622.71    219.63 o
   3   7  17      119.53      102.90     41.26 o
   5   7  17      435.15      405.06    104.65 o
   7   7  17       22.33       33.96     36.43 o
   9   7  17     2053.62     1978.20    381.44 o
 -10   8  17      828.51      685.14    121.75 o
  -8   8  17        5.04        0.00     38.50 o
  -6   8  17     2206.20     1920.28    174.55 o
  -4   8  17       60.51        0.00     37.52 o
  -2   8  17     4391.98     4320.87    323.23 o
   0   8  17     1673.72     1489.44    117.44 o
   2   8  17     8500.26     8995.35    320.35 o
   4   8  17     1310.11     1300.40    145.50 o
   6   8  17     3532.79     3440.33    228.00 o
   8   8  17      395.39      474.87     77.45 o
  -9   9  17      357.21      593.53    107.53 o
  -7   9  17        6.93       82.93     55.76 o
  -5   9  17      110.58       91.50     34.04 o
  -3   9  17      121.94       60.00     33.63 o
  -1   9  17        1.13       10.08     35.19 o
   1   9  17       16.76        0.00     49.18 o
   3   9  17      272.39      240.73     57.82 o
   5   9  17       11.06       10.53     49.06 o
   7   9  17      243.96      208.68     75.24 o
  -8  10  17      190.72      128.74    140.90 o
  -6  10  17      408.29      438.66     76.42 o
  -4  10  17      374.98      350.75     63.91 o
  -2  10  17       19.09        0.00     31.82 o
   0  10  17       70.24       74.20     41.71 o
   2  10  17      725.07      805.94     99.72 o
   4  10  17      100.83       24.43     51.70 o
  -7  11  17       10.66       11.94     44.29 o
  -5  11  17       70.22      164.85     48.34 o
  -3  11  17      688.08      502.12     71.65 o
  -1  11  17      722.16      874.38    101.17 o
   1  11  17      180.73      204.18     64.04 o
   3  11  17      338.76      161.18    156.41 o
  -4  12  17      143.71      166.19     52.55 o
  -2  12  17     1037.10     1107.77    105.44 o
   0  12  17      420.17      322.71     71.44 o
 -14   0  18      252.99      226.63    138.17 o
 -12   0  18      111.49      174.30     71.40 o
 -10   0  18     1463.19     1364.37    148.22 o
  -8   0  18     1535.95     1518.13    152.99 o
  -6   0  18        1.52        0.00     38.76 o
  -4   0  18        0.92        0.00     35.57 o
  -2   0  18      795.12      489.29    112.63 o
   0   0  18      495.79      426.36    105.34 o
   2   0  18        0.52       17.17     36.59 o
   4   0  18      845.06      858.74    103.45 o
   6   0  18      841.43      782.22    106.40 o
   8   0  18       66.63      189.24     99.86 o
  10   0  18        6.97        0.00     76.15 o
 -13   1  18        0.46        0.00     67.71 o
 -11   1  18       39.49       25.26     36.54 o
  -9   1  18      279.61      261.64     50.68 o
  -7   1  18     2394.68     2247.60    131.64 o
  -5   1  18      715.97      781.15    101.04 o
  -3   1  18      230.02      155.04     49.01 o
  -1   1  18      907.44      771.96    164.62 o
   1   1  18      638.76      583.09     62.39 o
   3   1  18     6613.20     6936.18    217.06 o
   5   1  18     1930.32     1876.65    104.92 o
   7   1  18     3000.72     3570.36    378.93 o
   9   1  18      668.98      354.59     91.55 o
 -14   2  18     1322.32     1685.85    203.59 o
 -12   2  18      491.70      519.01     87.12 o
 -10   2  18      202.40      228.81     49.44 o
  -8   2  18    12760.51    13761.24    381.81 o
  -6   2  18    11586.54    12011.56    503.52 o
  -4   2  18     1715.65     1658.14    149.34 o
  -2   2  18     5759.43     5359.73    261.65 o
   0   2  18     6211.39     6319.65    289.21 o
   2   2  18     9607.28    10538.86    327.06 o
   4   2  18      325.94      344.31     47.70 o
   6   2  18      232.23      180.05    107.39 o
   8   2  18      115.30      152.03     57.62 o
  10   2  18     1486.95     1850.36    181.89 o
 -13   3  18      273.29      226.63    120.38 o
 -11   3  18     1170.66     1057.59    108.96 o
  -9   3  18      304.05      253.46     57.17 o
  -7   3  18     3944.05     4242.79    233.56 o
  -5   3  18        3.08       39.06     50.16 o
  -3   3  18      313.49      231.95     62.10 o
  -1   3  18      429.04      366.53     71.69 o
   1   3  18     3005.51     3085.95    210.71 o
   3   3  18     1274.60     1237.11    102.43 o
   5   3  18      321.98      257.34     41.02 o
   7   3  18      542.51      538.26     79.26 o
   9   3  18     1081.42     1226.28    141.21 o
 -12   4  18      242.79      257.41     85.00 o
 -10   4  18      347.03      230.58     61.73 o
  -8   4  18     1844.45     1876.02    218.42 o
  -6   4  18     3138.51     2751.18    179.13 o
  -4   4  18     1363.71     1261.35    132.22 o
  -2   4  18      139.21       68.56     40.82 o
   0   4  18      232.12      137.65     39.20 o
   2   4  18        0.58        0.00     23.61 o
   4   4  18      350.41      347.24    150.53 o
   6   4  18      233.54      230.67     56.52 o
   8   4  18        5.69        0.00     38.96 o
  10   4  18      285.36      360.71     84.25 o
 -13   5  18        0.26       13.32     64.06 o
 -11   5  18       18.25        0.11     68.63 o
  -9   5  18      121.53      142.59     48.21 o
  -7   5  18     1610.94     1643.90    154.40 o
  -5   5  18      497.81      507.05     86.18 o
  -3   5  18     4457.23     4528.92    246.73 o
  -1   5  18       10.52       32.19     31.04 o
   1   5  18     6129.50     6773.95    243.84 o
   3   5  18     1360.74     1301.88    100.77 o
   5   5  18     7106.44     7661.39    333.94 o
   7   5  18      114.23      115.21     40.96 o
   9   5  18     2880.94     3946.28    329.91 o
 -12   6  18      106.11       51.21     67.55 o
 -10   6  18       97.11       75.48     45.18 o
  -8   6  18     1020.22      947.01    123.04 o
  -6   6  18      316.86      157.84     58.74 o
  -4   6  18     1431.51     1341.05    142.83 o
  -2   6  18        4.81       22.80     27.50 o
   0   6  18       16.02       74.09     33.00 o
   2   6  18     3066.68     3228.65    153.57 o
   4   6  18      668.86      718.96     81.99 o
   6   6  18        0.07       66.33     45.57 o
   8   6  18        8.24       25.47     47.65 o
 -11   7  18       53.03      189.27     78.81 o
  -9   7  18      584.11      648.40    186.50 o
  -7   7  18       19.37       37.25     47.98 o
  -5   7  18     1234.48     1453.99    155.20 o
  -3   7  18      865.70      742.57    119.89 o
  -1   7  18     1998.53     2231.14    130.75 o
   1   7  18     3131.15     3527.89    232.76 o
   3   7  18      187.94      162.71     51.89 o
   5   7  18     1289.29     1343.95    206.34 o
   7   7  18      256.67      281.48     76.41 o
 -10   8  18        6.62       56.88     63.76 o
  -8   8  18      712.41      622.60    116.74 o
  -6   8  18      114.37       71.33     54.17 o
  -4   8  18     1642.70     1528.47    103.37 o
  -2   8  18       30.72       96.65     38.41 o
   0   8  18      914.26      851.34     92.79 o
   2   8  18       76.73      164.86     49.91 o
   4   8  18      132.12      159.36     62.51 o
   6   8  18       11.58        0.00     42.58 o
  -9   9  18     1119.68     1251.41    199.73 o
  -7   9  18      260.03      254.56     77.47 o
  -5   9  18     1391.43     1199.62    327.73 o
  -3   9  18       78.41      106.02     37.75 o
  -1   9  18     1005.12      996.40    103.82 o
   1   9  18       25.31       32.20     39.85 o
   3   9  18      909.76      826.10     96.68 o
   5   9  18      454.78      590.37    107.41 o
  -8  10  18      105.41      183.04     71.22 o
  -6  10  18      274.97      266.27     83.06 o
  -4  10  18     1222.56     1203.84    112.29 o
  -2  10  18     1274.16     1583.50    129.51 o
   0  10  18       12.95        6.50     37.93 o
   2  10  18        4.20        0.00     34.16 o
   4  10  18      384.41      482.04    113.54 o
  -5  11  18       40.02        7.30     40.19 o
  -3  11  18       95.33      187.83     51.76 o
  -1  11  18      167.79      140.44     55.14 o
   1  11  18      128.52      104.46     53.02 o
 -13   1  19      159.40      137.32     88.87 o
 -11   1  19      294.65      411.52     67.37 o
  -9   1  19     2243.74     2229.52    148.21 o
  -7   1  19       40.03       73.99     38.85 o
  -5   1  19     2179.45     1957.33    261.29 o
  -3   1  19      318.67      188.56     56.43 o
  -1   1  19    10561.80    11187.07    448.63 o
   1   1  19       14.57       20.25     37.34 o
   3   1  19     1132.44     1010.33     90.65 o
   5   1  19       71.73       80.15     32.41 o
   7   1  19     1567.35     1457.18    165.04 o
   9   1  19      618.19      631.45    117.45 o
 -12   2  19     1063.62     1437.00    139.74 o
 -10   2  19      604.88      630.80     78.13 o
  -8   2  19     2011.06     2220.91    124.59 o
  -6   2  19       49.16        7.86     68.40 o
  -4   2  19      986.86     1115.89    125.57 o
  -2   2  19     1235.64     1095.44    122.25 o
   0   2  19       53.85       75.34     44.09 o
   2   2  19      201.32      144.50     38.96 o
   4   2  19        5.07       34.57     29.57 o
   6   2  19      476.03      305.72     73.66 o
   8   2  19        1.60        5.69     49.30 o
 -13   3  19        0.26        0.00     75.70 o
 -11   3  19     1552.79     1757.01    141.34 o
  -9   3  19      207.70      148.31     47.27 o
  -7   3  19     1137.32     1380.88    141.46 o
  -5   3  19      334.63      291.82     72.38 o
  -3   3  19     2778.40     2636.05    174.48 o
  -1   3  19     4324.83     4654.69    245.37 o
   1   3  19     2716.48     2915.43    137.15 o
   3   3  19     1671.09     1587.72    107.76 o
   5   3  19      199.43      197.99     47.24 o
   7   3  19      162.11      101.95     50.84 o
   9   3  19        0.71        0.00     46.97 o
 -12   4  19      434.92      519.87    107.74 o
 -10   4  19      210.79      267.79     61.01 o
  -8   4  19       13.57       30.95     47.44 o
  -6   4  19       34.57       56.67     43.68 o
  -4   4  19     1323.90     1266.15    138.47 o
  -2   4  19      390.20      312.70     72.62 o
   0   4  19        0.47       18.88     29.66 o
   2   4  19      835.81      976.50     88.56 o
   4   4  19      142.35       61.50     33.25 o
   6   4  19     1308.91     1276.39    130.34 o
   8   4  19      756.59      836.24    178.75 o
 -11   5  19     1273.27     1175.44    267.67 o
  -9   5  19      870.32      876.09    121.68 o
  -7   5  19      710.49      583.76    162.56 o
  -5   5  19      656.22      543.23     92.99 o
  -3   5  19     2738.39     2910.51    193.94 o
  -1   5  19      209.60      130.82     62.47 o
   1   5  19     1692.55     1502.63    157.43 o
   3   5  19      909.34      715.49     79.65 o
   5   5  19     5222.12     5797.62    279.31 o
   7   5  19        0.60       90.74     51.59 o
 -12   6  19      265.08      274.43     92.87 o
 -10   6  19      139.69       35.38     45.42 o
  -8   6  19      203.28      237.01     71.68 o
  -6   6  19      748.34      835.93    119.35 o
  -4   6  19     2000.81     1691.50    164.12 o
  -2   6  19      142.47      108.44     54.47 o
   0   6  19     3737.88     3426.06    172.36 o
   2   6  19      612.49      543.31     70.63 o
   4   6  19     6840.06     7538.86    341.09 o
   6   6  19      278.84      219.58     66.76 o
   8   6  19     2173.52     2141.83    253.99 o
 -11   7  19       46.78       10.35     59.86 o
  -9   7  19       25.02       39.26     51.93 o
  -7   7  19      547.35      437.82     92.94 o
  -5   7  19        9.57       32.71     45.33 o
  -3   7  19      213.75      176.52     65.18 o
  -1   7  19      218.34      253.19     54.66 o
   1   7  19        2.76       16.76     32.26 o
   3   7  19      402.08      594.57     76.55 o
   5   7  19       47.48       36.49     45.91 o
   7   7  19       28.62       42.60     51.03 o
 -10   8  19      302.98      191.00    128.14 o
  -8   8  19        2.52       73.57     54.39 o
  -6   8  19      107.39       79.39     56.47 o
  -4   8  19      323.40      414.19     92.73 o
  -2   8  19     4367.48     4960.40    211.60 o
   0   8  19      295.19      340.43     80.99 o
   2   8  19     2539.42     2469.66    148.16 o
   4   8  19       41.69      128.73     55.33 o
   6   8  19     5043.98     5646.25    296.28 o
  -9   9  19      380.79      430.09    100.31 o
  -7   9  19      393.30      455.96     97.96 o
  -5   9  19     1823.03     2119.53    196.98 o
  -3   9  19      181.93      127.86     38.56 o
  -1   9  19     2871.28     3372.69    326.98 o
   1   9  19      426.75      445.65     73.72 o
   3   9  19     3568.19     3992.28    289.66 o
   5   9  19       39.18       23.32     55.67 o
  -6  10  19      252.31      196.16    214.09 o
  -4  10  19       47.69       31.41     38.25 o
  -2  10  19      203.82      227.75     56.63 o
   0  10  19      229.88      264.73     65.19 o
   2  10  19       11.11       38.40     41.55 o
  -3  11  19      139.33      145.47     48.22 o
  -1  11  19       82.42      168.50     58.81 o
 -12   0  20       19.86       39.42     64.67 o
 -10   0  20      541.89      527.42    100.79 o
  -8   0  20      564.79      611.06    103.08 o
  -6   0  20     6020.52     5139.10    379.85 o
  -4   0  20      864.33      598.73    128.59 o
  -2   0  20    11445.59    10843.19    631.56 o
   0   0  20      319.14      312.82     96.67 o
   2   0  20     5578.91     5486.12    383.49 o
   4   0  20      665.05      488.37    121.30 o
   6   0  20     4742.13     4743.30    385.77 o
   8   0  20      216.78      289.56    119.93 o
 -13   1  20       66.12       24.15     76.09 o
 -11   1  20      836.62      796.52     88.24 o
  -9   1  20     1176.47     1080.15    110.79 o
  -7   1  20        4.94       44.74     38.28 o
  -5   1  20      602.58      512.45     88.81 o
  -3   1  20      618.04      648.89     96.67 o
  -1   1  20      348.71      329.08     67.74 o
   1   1  20      174.37      195.14    107.84 o
   3   1  20       13.75       18.01     45.60 o
   5   1  20       78.73       25.11     51.91 o
   7   1  20        1.62       22.98     59.61 o
   9   1  20      216.44      356.88    108.53 o
 -12   2  20     1974.93     2168.84    205.40 o
 -10   2  20     1074.10     1049.14    113.66 o
  -8   2  20      876.11      781.04     92.73 o
  -6   2  20     1186.28     1059.21    152.53 o
  -4   2  20     4614.15     5046.26    265.41 o
  -2   2  20     5038.16     4762.96    312.13 o
   0   2  20     3656.06     3501.33    206.35 o
   2   2  20     7291.22     7453.45    336.27 o
   4   2  20      812.46     1070.35    133.09 o
   6   2  20     5183.22     5745.13    430.46 o
   8   2  20     1038.04     1096.85    419.29 o
 -11   3  20     1125.67     1258.45    171.02 o
  -9   3  20     5482.99     5260.36    414.22 o
  -7   3  20     3033.21     3281.84    345.65 o
  -5   3  20     2629.92     2505.04    183.80 o
  -3   3  20     2023.59     2253.81    179.26 o
  -1   3  20     5591.91     5241.07    268.78 o
   1   3  20      746.72      745.54    112.40 o
   3   3  20     1938.01     2066.94    125.74 o
   5   3  20      463.00      476.77    151.16 o
   7   3  20      145.08      107.16     81.17 o
 -12   4  20        1.10       14.31     68.68 o
 -10   4  20     2030.48     2353.48    162.56 o
  -8   4  20        0.09        0.00     45.58 o
  -6   4  20      221.68      195.50     64.31 o
  -4   4  20      249.88      381.91     85.04 o
  -2   4  20      110.04       81.69     51.26 o
   0   4  20      192.20      159.42     59.28 o
   2   4  20      890.35      699.62     78.95 o
   4   4  20        0.28        0.00     30.75 o
   6   4  20       23.94       29.67     45.28 o
   8   4  20      165.63      131.78     92.57 o
 -11   5  20     2911.07     2960.06    244.39 o
  -9   5  20      179.27      188.54     69.21 o
  -7   5  20      400.64      389.91     91.20 o
  -5   5  20        0.24        0.00     36.02 o
  -3   5  20     1292.47     1451.04    152.62 o
  -1   5  20       71.08       43.61     83.22 o
   1   5  20       53.88       41.11     31.51 o
   3   5  20     1484.89     1589.48    116.77 o
   5   5  20      213.54      180.46     55.55 o
   7   5  20      172.59      159.54     79.57 o
 -10   6  20        0.03       39.92     45.56 o
  -8   6  20      360.92      299.72    120.84 o
  -6   6  20       67.68       73.89     53.89 o
  -4   6  20        9.51        0.00     44.69 o
  -2   6  20      276.89      219.34     67.16 o
   0   6  20       45.02       53.89     35.40 o
   2   6  20      186.87      180.27     51.38 o
   4   6  20      811.78      967.33    119.02 o
   6   6  20      746.22      905.48    118.36 o
  -9   7  20      202.86      101.67     76.38 o
  -7   7  20     1320.32     1399.21    198.36 o
  -5   7  20       90.01      133.29     95.08 o
  -3   7  20      336.82      535.47    115.60 o
  -1   7  20      197.65      151.33    100.55 o
   1   7  20      908.33      976.02     98.35 o
   3   7  20      349.18      404.80     74.84 o
   5   7  20      609.83      587.57     99.53 o
  -8   8  20       96.14       85.86     56.26 o
  -6   8  20       13.31       54.50     70.22 o
  -4   8  20       31.84       63.12     54.99 o
  -2   8  20      385.07      416.26     93.40 o
   0   8  20     1640.06     1784.30    144.67 o
   2   8  20     2466.09     2637.75    155.43 o
   4   8  20      620.15      597.50    104.03 o
  -7   9  20      256.23      451.89    103.21 o
  -5   9  20      111.81      107.35     63.34 o
  -3   9  20      471.30      510.26    107.32 o
  -1   9  20      651.24      645.24     85.74 o
   1   9  20       20.24       25.30     36.76 o
   3   9  20       17.03        6.89     47.99 o
  -6  10  20     1339.83      516.93    620.16 o
  -4  10  20      236.45      242.16     86.23 o
  -2  10  20     2612.49     2781.57    240.33 o
   0  10  20       28.02        0.00     41.57 o
   2  10  20     1614.04     1446.81    478.09 o
 -11   1  21      217.01      284.15     63.24 o
  -9   1  21       71.60       63.26     40.30 o
  -7   1  21       12.35       56.00     42.88 o
  -5   1  21      680.47      662.66    103.90 o
  -3   1  21      212.29       63.64     49.33 o
  -1   1  21      283.16      257.73     67.94 o
   1   1  21     3912.69     3408.98    204.59 o
   3   1  21     2679.65     2737.58    178.61 o
   5   1  21     1410.92      722.74    624.72 o
   7   1  21     1126.20     1226.64    222.98 o
 -12   2  21       62.53      106.29     74.99 o
 -10   2  21      233.86      260.02     67.74 o
  -8   2  21      681.62      582.20    101.15 o
  -6   2  21      783.77      859.67    118.62 o
  -4   2  21     2281.39     2147.53    177.17 o
  -2   2  21       88.09       65.20     49.18 o
   0   2  21     2188.70     2423.65    184.50 o
   2   2  21      504.08      410.13    244.19 o
   4   2  21      505.01      452.36     85.60 o
   6   2  21       98.82       99.24     60.20 o
   8   2  21      505.76      470.13    159.14 o
 -11   3  21      247.50      376.25    100.70 o
  -9   3  21       25.95       25.67     42.37 o
  -7   3  21       37.75        9.47     45.09 o
  -5   3  21        2.78        0.00     39.69 o
  -3   3  21      294.26      228.94     66.63 o
  -1   3  21        8.20        0.00     56.32 o
   1   3  21       11.99        0.00     38.12 o
   3   3  21      525.03      584.85    207.48 o
   5   3  21      282.90      341.35     73.82 o
   7   3  21      398.32      522.12    138.62 o
 -10   4  21        3.94        0.00     39.89 o
  -8   4  21     3358.13     3075.14    388.28 o
  -6   4  21        6.20        0.00     43.25 o
  -4   4  21     2624.89     2652.32    196.40 o
  -2   4  21      669.26      754.23    113.09 o
   0   4  21     6010.42     6066.22    306.94 o
   2   4  21      791.33      871.37    120.26 o
   4   4  21     2192.53     2228.26    157.95 o
   6   4  21       38.31       62.01     47.53 o
 -11   5  21      250.11      208.39     87.83 o
  -9   5  21       58.43      104.34     58.61 o
  -7   5  21     3058.65     3109.19    210.19 o
  -5   5  21      765.50      731.54    117.35 o
  -3   5  21     1488.34     1301.29    148.38 o
  -1   5  21      413.35      309.94    118.56 o
   1   5  21     1268.37     1603.72    160.88 o
   3   5  21       36.37        0.00     53.14 o
   5   5  21      884.31      864.67    114.50 o
   7   5  21       64.60      113.54     83.90 o
 -10   6  21      744.04      826.95    105.38 o
  -8   6  21      746.86      738.17    120.91 o
  -6   6  21      551.80      636.02    113.28 o
  -4   6  21     2269.56     2331.73    199.57 o
  -2   6  21       63.51       73.44     51.86 o
   0   6  21      462.07      567.21    104.36 o
   2   6  21      729.68      730.22     86.64 o
   4   6  21       12.40       18.35     48.79 o
   6   6  21      593.41      911.01    124.12 o
  -9   7  21     2086.06     2409.59    209.95 o
  -7   7  21     2188.44     2357.70    203.32 o
  -5   7  21      219.89       90.06     64.07 o
  -3   7  21      186.25      275.82     81.36 o
  -1   7  21      383.80      308.48    107.84 o
   1   7  21       16.10        0.00     33.02 o
   3   7  21        0.89        0.00     47.82 o
   5   7  21        2.49        0.00     45.55 o
  -8   8  21      347.68      408.20    177.61 o
  -6   8  21      168.27      118.96     62.84 o
  -4   8  21      478.17      625.56    118.78 o
  -2   8  21       69.44       71.39     61.10 o
   0   8  21      444.19      311.16     99.64 o
   2   8  21      274.29      374.51     75.85 o
   4   8  21     1294.42     1202.72    142.58 o
  -5   9  21        0.59        0.00     53.67 o
  -3   9  21        4.06       32.74     69.31 o
  -1   9  21      144.46      160.17     78.37 o
   1   9  21       42.94       86.42     46.09 o
  -2  10  21      165.31      205.57     90.93 o
 -12   0  22       79.50       93.30     73.03 o
 -10   0  22      224.84      230.07     82.50 o
  -8   0  22      419.75      318.18     81.54 o
  -6   0  22       17.44        0.00     58.37 o
  -4   0  22      633.23      629.28    149.11 o
  -2   0  22        3.49       23.26     56.09 o
   0   0  22     1133.81     1233.93    199.73 o
   2   0  22     1552.01     1445.52    209.30 o
   4   0  22     2182.68     2200.19    249.43 o
 -11   1  22       24.97       80.39     53.90 o
  -9   1  22      174.71      139.56     57.72 o
  -7   1  22      314.69      191.49    162.11 o
  -5   1  22      497.25      335.04     78.40 o
  -3   1  22     2670.02     2987.83    200.04 o
  -1   1  22      110.87       35.80     49.78 o
   1   1  22      833.95      685.85    107.52 o
   3   1  22      147.96      122.83     57.97 o
   5   1  22      724.61      606.15    102.78 o
 -10   2  22        6.68       90.60     50.19 o
  -8   2  22      250.31      312.02     83.74 o
  -6   2  22        7.66        0.00     47.86 o
  -4   2  22     1115.64     1090.84    137.18 o
  -2   2  22     1443.78     1260.91    145.26 o
   0   2  22       81.94       90.39     49.59 o
   2   2  22      684.61      794.42    116.39 o
   4   2  22      528.18      564.10    104.42 o
 -11   3  22       95.00       29.71     52.87 o
  -9   3  22      199.85      173.67     56.68 o
  -7   3  22     1027.75     1066.73    141.14 o
  -5   3  22       53.84       31.35     89.83 o
  -3   3  22        2.48        0.00     39.66 o
  -1   3  22      147.14      100.38     60.41 o
   1   3  22      481.26      582.07    104.46 o
   3   3  22        2.08       20.69     47.05 o
   5   3  22        1.13       15.96     72.96 o
   7   3  22      345.23      256.73     96.22 o
 -10   4  22      557.31      565.98     90.07 o
  -8   4  22      282.55      265.34     79.04 o
  -6   4  22     1617.89     1638.18    170.65 o
  -4   4  22        3.85        8.16     48.05 o
  -2   4  22     1824.65     1676.12    167.90 o
   0   4  22      246.71      362.86     84.17 o
   2   4  22      463.74      419.39     90.10 o
   4   4  22      120.06       14.25    115.60 o
   6   4  22      154.81       47.91     74.56 o
  -9   5  22       73.27       97.08     63.51 o
  -7   5  22     4020.08     5189.26    293.69 o
  -5   5  22      136.79      127.84     66.48 o
  -3   5  22     4580.37     4835.40    276.81 o
  -1   5  22     1644.43     1664.44    167.98 o
   1   5  22     1701.20     2061.90    183.40 o
   3   5  22      366.08      501.32     97.56 o
   5   5  22      650.57      497.00     89.01 o
  -8   6  22       12.05       28.69     80.71 o
  -6   6  22       40.01        0.00     49.97 o
  -4   6  22        8.33        5.36     48.41 o
  -2   6  22     1105.29     1123.77    144.92 o
   0   6  22      100.64      100.00    117.88 o
   2   6  22       12.56       55.16     76.15 o
   4   6  22      300.11      328.69     75.82 o
  -7   7  22      150.95      239.46     80.52 o
  -5   7  22       70.95       20.75     57.27 o
  -3   7  22      638.88      635.77    118.59 o
  -1   7  22      183.33      171.83     74.45 o
   1   7  22      537.68      474.41    173.51 o
   3   7  22      637.56      665.79     88.88 o
  -6   8  22       62.83        0.00     57.39 o
  -4   8  22      141.30      158.64     77.91 o
  -2   8  22      134.12      179.56    109.90 o
   0   8  22      104.65      109.93     74.33 o
   2   8  22      142.33      140.90     53.15 o
  -3   9  22     1121.85     1479.67    178.46 o
  -1   9  22      314.61      384.91    100.18 o
 -11   1  23      733.23     1046.99    125.22 o
  -9   1  23      363.17      319.86     74.16 o
  -7   1  23     2479.00     2781.10    208.52 o
  -5   1  23      330.60      134.80    108.76 o
  -3   1  23      253.71      294.77     77.96 o
  -1   1  23       19.51       33.18     51.22 o
   1   1  23      730.39      959.17    217.74 o
   3   1  23      179.50      197.30     67.85 o
   5   1  23      225.43      150.48     98.04 o
 -10   2  23        2.08       38.22     47.97 o
  -8   2  23        4.56       75.26     60.13 o
  -6   2  23        0.56        0.00     44.48 o
  -4   2  23      121.02      135.15     56.42 o
  -2   2  23       11.23       19.83     49.49 o
   0   2  23      442.79      467.25     97.36 o
   2   2  23       20.07        0.00     43.37 o
   4   2  23      396.45      382.98     87.84 o
  -9   3  23       47.55       83.15     50.56 o
  -7   3  23     1256.28     1220.93    154.84 o
  -5   3  23      187.67      138.60     63.33 o
  -3   3  23      449.65      494.99     98.42 o
  -1   3  23      163.09      135.23     71.59 o
   1   3  23     1657.06     2040.31    182.31 o
   3   3  23        2.17        0.00     48.10 o
   5   3  23      484.64      551.76    150.94 o
 -10   4  23      501.73      428.23     82.09 o
  -8   4  23      853.81      852.54    150.71 o
  -6   4  23      270.93      264.64     79.21 o
  -4   4  23     1886.22     1777.14    182.16 o
  -2   4  23        7.17       22.83     52.67 o
   0   4  23     1562.44     1685.01    172.66 o
   2   4  23        0.18       67.87     55.07 o
   4   4  23     2888.17     3330.16    305.06 o
  -9   5  23       82.58       92.08     67.80 o
  -7   5  23      320.27      272.30     83.16 o
  -5   5  23       29.79        0.00     52.44 o
  -3   5  23        3.24       27.28     54.67 o
  -1   5  23        0.03        0.00     45.79 o
   1   5  23      570.71      493.53    102.38 o
   3   5  23      601.29      575.17    108.70 o
  -8   6  23      258.66      326.22     93.40 o
  -6   6  23      146.53      139.28    109.67 o
  -4   6  23     1024.23     1044.18    144.34 o
  -2   6  23       56.59       20.91     92.80 o
   0   6  23     1801.08     1974.90    189.90 o
   2   6  23      471.76      478.64    101.87 o
  -7   7  23     1041.82     1011.51    151.83 o
  -5   7  23       74.79        0.00     47.70 o
  -3   7  23     1297.47     1313.15    166.70 o
  -1   7  23       39.54        0.00     54.66 o
   1   7  23      878.53     1273.89    162.50 o
  -4   8  23      534.03      572.42    280.90 o
  -2   8  23        2.91        0.00     56.53 o
   0   8  23      710.90      336.90    421.57 o
 -10   0  24     1012.87     1497.50    247.15 o
  -8   0  24     2310.47     2307.81    290.47 o
  -6   0  24      221.50      247.15    107.62 o
  -4   0  24      258.04      196.08    102.60 o
  -2   0  24      247.58       24.17     73.42 o
   0   0  24     4915.30     5082.56    394.89 o
   2   0  24        5.27        0.00     67.94 o
   4   0  24     1926.38     2278.62    267.67 o
  -9   1  24      120.04      155.68     61.12 o
  -7   1  24        4.02        0.00     53.68 o
  -5   1  24       19.01        1.90     85.27 o
  -3   1  24      480.18      455.71     93.56 o
  -1   1  24     1269.26     1331.56    267.44 o
   1   1  24       21.49       36.92     55.89 o
   3   1  24       52.59       21.23     53.85 o
   5   1  24       11.25      108.53     87.55 o
  -8   2  24       48.29        0.00     60.65 o
  -6   2  24     1060.00     1147.37    150.45 o
  -4   2  24      387.55      325.29     86.23 o
  -2   2  24      119.14       92.96     77.29 o
   0   2  24     2333.49     2512.56    205.00 o
   2   2  24        0.57        0.00     49.34 o
   4   2  24      303.82      165.70     71.26 o
  -9   3  24     1359.01     1417.44    138.36 o
  -7   3  24       33.67      101.48     64.37 o
  -5   3  24      791.40      855.98    131.71 o
  -3   3  24     1571.00     1336.99    187.42 o
  -1   3  24      115.22      109.06     66.04 o
   1   3  24       46.75       58.65     60.31 o
   3   3  24      432.43      330.51     86.62 o
  -8   4  24      140.73      116.25     69.17 o
  -6   4  24        1.37       35.01     57.46 o
  -4   4  24        0.08        0.00     46.87 o
  -2   4  24      658.67      385.87     98.65 o
   0   4  24      562.58      542.17    108.02 o
   2   4  24       46.41      152.78     68.67 o
   4   4  24      154.05      201.10    112.63 o
  -7   5  24     1178.45     1228.30    208.39 o
  -5   5  24       16.41       49.20     62.01 o
  -3   5  24     1144.12     1436.34    171.71 o
  -1   5  24       57.97       93.02     61.99 o
   1   5  24     1570.97     1690.39    180.00 o
   3   5  24       74.80       68.79     64.52 o
  -6   6  24       29.98        1.93     58.11 o
  -4   6  24        9.58       45.67     61.90 o
  -2   6  24      217.20      391.43     98.16 o
   0   6  24       13.35        0.00     71.36 o
   2   6  24       44.28      105.43    115.60 o
  -3   7  24       44.69        0.00    140.22 o
  -1   7  24       64.16       33.76    114.46 o
  -7   1  25      190.34      218.52     77.90 o
  -5   1  25      152.87      198.76     72.07 o
  -3   1  25     1843.67     2167.64    292.75 o
  -1   1  25       25.34       77.95     60.87 o
   1   1  25      215.39      269.68     84.79 o
   3   1  25      140.88      143.16     71.50 o
  -8   2  25      238.12      157.93     79.62 o
  -6   2  25      476.89      538.19    112.94 o
  -4   2  25      132.96      116.44     68.03 o
  -2   2  25       88.15      120.68     70.62 o
   0   2  25       16.08       38.28     59.70 o
   2   2  25      518.47      579.34    109.41 o
  -7   3  25       15.13       54.48     64.62 o
  -5   3  25      113.38       92.56     71.26 o
  -3   3  25      775.40      772.63    128.13 o
  -1   3  25      239.60       68.13     65.62 o
   1   3  25      414.72      459.62    103.02 o
   3   3  25      419.27      547.89    133.61 o
  -6   4  25      135.28      166.44     81.85 o
  -4   4  25       56.83       88.29     63.98 o
  -2   4  25     1329.35     1567.27    180.94 o
   0   4  25     1496.32     1967.95    196.96 o
   2   4  25      550.98      769.98    128.96 o
  -5   5  25      104.53       36.63    135.66 o
  -3   5  25      375.08      418.00    122.66 o
  -1   5  25     1100.57     1356.14    242.59 o
   1   5  25       17.92       34.92     67.11 o
  -2   6  25      181.33      105.99    108.98 o
  -6   0  26     2182.53     2922.49    341.09 o
  -4   0  26      625.79      572.28    158.69 o
  -2   0  26     3270.14     4604.67    395.81 o
   0   0  26        4.50       32.83     74.78 o
   2   0  26      737.86      638.85    168.72 o
  -7   1  26      121.37      102.09     74.05 o
  -5   1  26       60.72       60.24     59.32 o
  -3   1  26       68.24       45.90     58.36 o
  -1   1  26        1.67        6.38     54.17 o
   1   1  26        7.12       51.12     60.86 o
  -6   2  26     1072.04     1201.04    159.21 o
  -4   2  26      436.97      521.92    115.35 o
  -2   2  26     1250.30     1485.50    177.38 o
   0   2  26       21.65       58.74     60.87 o
  -5   3  26      450.04      172.72    167.35 o
  -3   3  26      346.88      308.52     94.52 o
  -1   3  26      150.22      214.07     83.37 o
  -4   4  26      530.31      350.66    320.34 o
  -2   4  26        4.27        0.00     57.68 o
  -3   1  27      450.01        0.00     96.67 o
 
